# Supplementary material for: A novel rind puncture technique to measure rind thickness and diameter in plant stalks
Source: Plant Methods. 2020 Apr 1;16:44. doi: 10.1186/s13007-020-00587-4 (PMC7110687; doi:10.1186/s13007-020-00587-4)
Supplement: Supplementary file 2 — Additional file 2: Sample puncture data. These files are comma delimited csv files which contain force displacement data gathered from the instron universal testing system during puncture tests of poison hemlock. [file 13007_2020_587_MOESM2_ESM.zip]

Archive with 14 entries (14 files):
- 01_1.csv
- 01_2.csv
- 01_3.csv
- 01_4.csv
- 02_1.csv
- 02_2.csv
- 02_3.csv
- 02_4.csv
- 02_5.csv
- 02_6.csv
- 03_1.csv
- 03_2.csv
- 03_3.csv
- 03_4.csv
