# Supplementary material for: A novel rind puncture technique to measure rind thickness and diameter in plant stalks
Source: Plant Methods. 2020 Apr 1;16:44. doi: 10.1186/s13007-020-00587-4 (PMC7110687; doi:10.1186/s13007-020-00587-4)
Supplement: Supplementary file 2 — Additional file 2: Sample puncture data. These files are comma delimited csv files which contain force displacement data gathered from the instron universal testing system during puncture tests of poison hemlock. [file 13007_2020_587_MOESM2_ESM.zip › 01_1.csv]

Time	Displacement	Force
(s)	(mm)	(N)
0.0000	-10.6920	-0.0103
0.0020	-10.6920	-0.0106
0.0040	-10.6920	-0.0094
0.0060	-10.6920	-0.0045
0.0080	-10.6919	0.0051
0.0100	-10.6916	0.0192
0.0120	-10.6911	0.0380
0.0140	-10.6903	0.0601
0.0160	-10.6889	0.0833
0.0180	-10.6870	0.1059
0.0200	-10.6842	0.1286
0.0220	-10.6805	0.1527
0.0240	-10.6757	0.1765
0.0260	-10.6697	0.1992
0.0280	-10.6624	0.2207
0.0300	-10.6535	0.2410
0.0320	-10.6430	0.2604
0.0340	-10.6308	0.2782
0.0360	-10.6167	0.2947
0.0380	-10.6007	0.3095
0.0400	-10.5826	0.3222
0.0420	-10.5624	0.3327
0.0440	-10.5400	0.3429
0.0460	-10.5152	0.3526
0.0480	-10.4882	0.3607
0.0500	-10.4587	0.3639
0.0520	-10.4269	0.3571
0.0540	-10.3928	0.3397
0.0560	-10.3565	0.3149
0.0580	-10.3182	0.2860
0.0600	-10.2780	0.2554
0.0620	-10.2362	0.2249
0.0640	-10.1930	0.1956
0.0660	-10.1485	0.1677
0.0680	-10.1030	0.1407
0.0700	-10.0565	0.1159
0.0720	-10.0093	0.0959
0.0740	-9.9614	0.0828
0.0760	-9.9130	0.0835
0.0780	-9.8641	0.1101
0.0800	-9.8148	0.1764
0.0820	-9.7651	0.2929
0.0840	-9.7151	0.4674
0.0860	-9.6649	0.7059
0.0880	-9.6144	1.0114
0.0900	-9.5637	1.3850
0.0920	-9.5128	1.8256
0.0940	-9.4617	2.3305
0.0960	-9.4104	2.8959
0.0980	-9.3590	3.5171
0.1000	-9.3075	4.1894
0.1020	-9.2559	4.9066
0.1040	-9.2041	5.6622
0.1060	-9.1523	6.4499
0.1080	-9.1004	7.2636
0.1100	-9.0485	8.0972
0.1120	-8.9965	8.9449
0.1140	-8.9445	9.8015
0.1160	-8.8925	10.6617
0.1180	-8.8406	11.5208
0.1200	-8.7886	12.3751
0.1220	-8.7367	13.2219
0.1240	-8.6848	14.0585
0.1260	-8.6329	14.8830
0.1280	-8.5812	15.6900
0.1300	-8.5294	16.4637
0.1320	-8.4778	17.1924
0.1340	-8.4262	17.8744
0.1360	-8.3746	18.5120
0.1380	-8.3232	19.1093
0.1400	-8.2717	19.6695
0.1420	-8.2204	20.1951
0.1440	-8.1690	20.6894
0.1460	-8.1178	21.1546
0.1480	-8.0666	21.5927
0.1500	-8.0154	22.0054
0.1520	-7.9642	22.3946
0.1540	-7.9131	22.7627
0.1560	-7.8621	23.1121
0.1580	-7.8110	23.4455
0.1600	-7.7600	23.7666
0.1620	-7.7090	24.0775
0.1640	-7.6581	24.3802
0.1660	-7.6071	24.6762
0.1680	-7.5562	24.9650
0.1700	-7.5053	25.2452
0.1720	-7.4544	25.5166
0.1740	-7.4035	25.7799
0.1760	-7.3526	26.0365
0.1780	-7.3017	26.2879
0.1800	-7.2508	26.5351
0.1820	-7.1999	26.7767
0.1840	-7.1490	27.0018
0.1860	-7.0981	27.1948
0.1880	-7.0473	27.3519
0.1900	-6.9964	27.4778
0.1920	-6.9455	27.5764
0.1940	-6.8947	27.6490
0.1960	-6.8438	27.6970
0.1980	-6.7930	27.7228
0.2000	-6.7421	27.7290
0.2020	-6.6913	27.7182
0.2040	-6.6404	27.6940
0.2060	-6.5896	27.6617
0.2080	-6.5387	27.6254
0.2100	-6.4878	27.5860
0.2120	-6.4370	27.5444
0.2140	-6.3861	27.5029
0.2160	-6.3353	27.4643
0.2180	-6.2844	27.4311
0.2200	-6.2336	27.4052
0.2220	-6.1827	27.3861
0.2240	-6.1319	27.3684
0.2260	-6.0810	27.3488
0.2280	-6.0302	27.3286
0.2300	-5.9793	27.3111
0.2320	-5.9285	27.3004
0.2340	-5.8776	27.2972
0.2360	-5.8268	27.2991
0.2380	-5.7759	27.3019
0.2400	-5.7251	27.3024
0.2420	-5.6742	27.2994
0.2440	-5.6234	27.2660
0.2460	-5.5726	27.0546
0.2480	-5.5217	26.5593
0.2500	-5.4709	25.7997
0.2520	-5.4201	24.8317
0.2540	-5.3692	23.7156
0.2560	-5.3184	22.4988
0.2580	-5.2676	21.2148
0.2600	-5.2168	19.8937
0.2620	-5.1659	18.5625
0.2640	-5.1151	17.2393
0.2660	-5.0643	15.9394
0.2680	-5.0135	14.6788
0.2700	-4.9626	13.4695
0.2720	-4.9118	12.3194
0.2740	-4.8610	11.2352
0.2760	-4.8102	10.2225
0.2780	-4.7594	9.2847
0.2800	-4.7086	8.4234
0.2820	-4.6577	7.6378
0.2840	-4.6069	6.9257
0.2860	-4.5561	6.2844
0.2880	-4.5053	5.7117
0.2900	-4.4545	5.2059
0.2920	-4.4037	4.7628
0.2940	-4.3529	4.3780
0.2960	-4.3021	4.0475
0.2980	-4.2513	3.7669
0.3000	-4.2005	3.5316
0.3020	-4.1497	3.3381
0.3040	-4.0989	3.1829
0.3060	-4.0481	3.0622
0.3080	-3.9973	2.9722
0.3100	-3.9465	2.9097
0.3120	-3.8957	2.8718
0.3140	-3.8449	2.8546
0.3160	-3.7941	2.8544
0.3180	-3.7433	2.8675
0.3200	-3.6925	2.8910
0.3220	-3.6417	2.9237
0.3240	-3.5909	2.9638
0.3260	-3.5401	3.0083
0.3280	-3.4893	3.0555
0.3300	-3.4385	3.1050
0.3320	-3.3877	3.1561
0.3340	-3.3368	3.2080
0.3360	-3.2860	3.2596
0.3380	-3.2352	3.3099
0.3400	-3.1844	3.3575
0.3420	-3.1336	3.4009
0.3440	-3.0828	3.4392
0.3460	-3.0320	3.4730
0.3480	-2.9812	3.5029
0.3500	-2.9304	3.5297
0.3520	-2.8796	3.5548
0.3540	-2.8288	3.5793
0.3560	-2.7780	3.6036
0.3580	-2.7272	3.6282
0.3600	-2.6764	3.6538
0.3620	-2.6256	3.6823
0.3640	-2.5748	3.7167
0.3660	-2.5240	3.7600
0.3680	-2.4732	3.8163
0.3700	-2.4224	3.8887
0.3720	-2.3716	3.9802
0.3740	-2.3208	4.0936
0.3760	-2.2700	4.2319
0.3780	-2.2192	4.4001
0.3800	-2.1684	4.6050
0.3820	-2.1176	4.8533
0.3840	-2.0668	5.1511
0.3860	-2.0160	5.5056
0.3880	-1.9652	5.9225
0.3900	-1.9144	6.4062
0.3920	-1.8636	6.9611
0.3940	-1.8128	7.5906
0.3960	-1.7620	8.2962
0.3980	-1.7112	9.0745
0.4000	-1.6603	9.9112
0.4020	-1.6095	10.7823
0.4040	-1.5587	11.6680
0.4060	-1.5079	12.5567
0.4080	-1.4571	13.4405
0.4100	-1.4063	14.3111
0.4120	-1.3555	15.1607
0.4140	-1.3047	15.9855
0.4160	-1.2539	16.7851
0.4180	-1.2031	17.5582
0.4200	-1.1523	18.3015
0.4220	-1.1015	19.0136
0.4240	-1.0507	19.6957
0.4260	-0.9999	20.3493
0.4280	-0.9491	20.9742
0.4300	-0.8983	21.5485
0.4320	-0.8475	22.0385
0.4340	-0.7967	22.4362
0.4360	-0.7459	22.7506
0.4380	-0.6951	22.9936
0.4400	-0.6443	23.1701
0.4420	-0.5935	23.2880
0.4440	-0.5427	23.3605
0.4460	-0.4919	23.4007
0.4480	-0.4411	23.4172
0.4500	-0.3903	23.4168
0.4520	-0.3395	23.4070
0.4540	-0.2887	23.3953
0.4560	-0.2379	23.3870
0.4580	-0.1871	23.3716
0.4600	-0.1363	23.3259
0.4620	-0.0855	23.2428
0.4640	-0.0347	23.1273
0.4660	0.0161	22.9887
0.4680	0.0670	22.8321
0.4700	0.1178	22.6583
0.4720	0.1686	22.4658
0.4740	0.2194	22.2503
0.4760	0.2702	22.0097
0.4780	0.3210	21.7448
0.4800	0.3718	21.4551
0.4820	0.4226	21.1346
0.4840	0.4734	20.7763
0.4860	0.5242	20.3784
0.4880	0.5750	19.9431
0.4900	0.6258	19.4661
0.4920	0.6766	18.9165
0.4940	0.7274	18.2790
0.4960	0.7782	17.5653
0.4980	0.8290	16.7988
0.5000	0.8798	16.0018
0.5020	0.9305	15.1884
0.5040	0.9813	14.3698
0.5060	1.0321	13.5578
0.5080	1.0829	12.7634
0.5100	1.1337	11.9957
0.5120	1.1845	11.2611
0.5140	1.2353	10.5639
0.5160	1.2861	9.9077
0.5180	1.3369	9.2958
0.5200	1.3877	8.7294
0.5220	1.4385	8.2094
0.5240	1.4894	7.7356
0.5260	1.5402	7.3073
0.5280	1.5910	6.9238
0.5300	1.6418	6.5836
0.5320	1.6926	6.2845
0.5340	1.7434	6.0246
0.5360	1.7942	5.8014
0.5380	1.8450	5.6126
0.5400	1.8958	5.4563
0.5420	1.9466	5.3297
0.5440	1.9974	5.2298
0.5460	2.0482	5.1548
0.5480	2.0990	5.1029
0.5500	2.1498	5.0713
0.5520	2.2006	5.0558
0.5540	2.2514	5.0543
0.5560	2.3022	5.0645
0.5580	2.3530	5.0835
0.5600	2.4038	5.1092
0.5620	2.4546	5.1403
0.5640	2.5054	5.1755
0.5660	2.5562	5.2129
0.5680	2.6070	5.2509
0.5700	2.6578	5.2888
0.5720	2.7086	5.3256
0.5740	2.7593	5.3606
0.5760	2.8101	5.3930
0.5780	2.8609	5.4223
0.5800	2.9117	5.4486
0.5820	2.9625	5.4726
0.5840	3.0133	5.4944
0.5860	3.0641	5.5137
0.5880	3.1149	5.5305
0.5900	3.1657	5.5448
0.5920	3.2165	5.5568
0.5940	3.2673	5.5658
0.5960	3.3181	5.5715
0.5980	3.3689	5.5750
0.6000	3.4197	5.5767
0.6020	3.4705	5.5760
0.6040	3.5213	5.5727
0.6060	3.5722	5.5677
0.6080	3.6230	5.5615
0.6100	3.6738	5.5551
0.6120	3.7246	5.5492
0.6140	3.7754	5.5435
0.6160	3.8262	5.5373
0.6180	3.8770	5.5314
0.6200	3.9278	5.5262
0.6220	3.9786	5.5215
0.6240	4.0294	5.5181
0.6260	4.0802	5.5161
0.6280	4.1310	5.5148
0.6300	4.1818	5.5147
0.6320	4.2326	5.5159
0.6340	4.2834	5.5173
0.6360	4.3342	5.5180
0.6380	4.3850	5.5179
0.6400	4.4358	5.5173
0.6420	4.4866	5.5157
0.6440	4.5374	5.5122
0.6460	4.5882	5.5058
0.6480	4.6390	5.4943
0.6500	4.6896	5.4731
0.6520	4.7400	5.4365
0.6540	4.7900	5.3862
0.6560	4.8393	5.3306
0.6580	4.8876	5.2741
0.6600	4.9348	5.2163
0.6620	4.9804	5.1569
0.6630	5.0026	5.1268
0.6640	5.0244	5.0968
