# Supplementary material for: A novel rind puncture technique to measure rind thickness and diameter in plant stalks
Source: Plant Methods. 2020 Apr 1;16:44. doi: 10.1186/s13007-020-00587-4 (PMC7110687; doi:10.1186/s13007-020-00587-4)
Supplement: Supplementary file 2 — Additional file 2: Sample puncture data. These files are comma delimited csv files which contain force displacement data gathered from the instron universal testing system during puncture tests of poison hemlock. [file 13007_2020_587_MOESM2_ESM.zip › 01_2.csv]

Time	Displacement	Force
(s)	(mm)	(N)
0.00	-13.27	0.00
0.00	-13.27	0.00
0.00	-13.27	0.00
0.01	-13.27	0.01
0.01	-13.27	0.01
0.01	-13.27	0.03
0.01	-13.27	0.05
0.01	-13.26	0.07
0.02	-13.26	0.09
0.02	-13.26	0.11
0.02	-13.26	0.13
0.02	-13.25	0.16
0.02	-13.25	0.18
0.03	-13.24	0.20
0.03	-13.24	0.22
0.03	-13.23	0.24
0.03	-13.22	0.26
0.03	-13.20	0.28
0.04	-13.19	0.30
0.04	-13.17	0.31
0.04	-13.16	0.33
0.04	-13.14	0.34
0.04	-13.11	0.35
0.05	-13.09	0.36
0.05	-13.06	0.36
0.05	-13.03	0.37
0.05	-13.00	0.36
0.05	-12.97	0.34
0.06	-12.93	0.31
0.06	-12.89	0.28
0.06	-12.85	0.25
0.06	-12.81	0.22
0.06	-12.76	0.19
0.07	-12.72	0.16
0.07	-12.67	0.13
0.07	-12.63	0.11
0.07	-12.58	0.09
0.07	-12.53	0.07
0.08	-12.48	0.06
0.08	-12.43	0.06
0.08	-12.38	0.09
0.08	-12.34	0.16
0.08	-12.29	0.29
0.09	-12.23	0.49
0.09	-12.18	0.76
0.09	-12.13	1.12
0.09	-12.08	1.55
0.09	-12.03	2.06
0.10	-11.98	2.64
0.10	-11.93	3.29
0.10	-11.88	4.01
0.10	-11.83	4.79
0.10	-11.77	5.61
0.11	-11.72	6.49
0.11	-11.67	7.40
0.11	-11.62	8.34
0.11	-11.57	9.31
0.11	-11.51	10.29
0.12	-11.46	11.29
0.12	-11.41	12.28
0.12	-11.36	13.25
0.12	-11.31	14.19
0.12	-11.26	15.09
0.13	-11.20	15.97
0.13	-11.15	16.82
0.13	-11.10	17.64
0.13	-11.05	18.45
0.13	-11.00	19.23
0.14	-10.95	19.99
0.14	-10.89	20.72
0.14	-10.84	21.43
0.14	-10.79	22.10
0.14	-10.74	22.74
0.15	-10.69	23.33
0.15	-10.64	23.89
0.15	-10.59	24.40
0.15	-10.53	24.89
0.15	-10.48	25.35
0.16	-10.43	25.78
0.16	-10.38	26.19
0.16	-10.33	26.59
0.16	-10.28	26.96
0.16	-10.23	27.31
0.17	-10.18	27.65
0.17	-10.13	27.97
0.17	-10.08	28.28
0.17	-10.02	28.59
0.17	-9.97	28.88
0.18	-9.92	29.17
0.18	-9.87	29.45
0.18	-9.82	29.73
0.18	-9.77	30.01
0.18	-9.72	30.29
0.19	-9.67	30.55
0.19	-9.62	30.82
0.19	-9.57	31.08
0.19	-9.52	31.34
0.19	-9.47	31.60
0.20	-9.41	31.86
0.20	-9.36	32.11
0.20	-9.31	32.34
0.20	-9.26	32.57
0.20	-9.21	32.80
0.21	-9.16	33.02
0.21	-9.11	33.23
0.21	-9.06	33.45
0.21	-9.01	33.66
0.21	-8.96	33.87
0.22	-8.91	34.08
0.22	-8.86	34.30
0.22	-8.80	34.52
0.22	-8.75	34.74
0.22	-8.70	34.96
0.23	-8.65	35.19
0.23	-8.60	35.42
0.23	-8.55	35.65
0.23	-8.50	35.87
0.23	-8.45	36.08
0.24	-8.40	36.27
0.24	-8.35	36.46
0.24	-8.30	36.63
0.24	-8.25	36.80
0.24	-8.19	36.95
0.25	-8.14	37.08
0.25	-8.09	37.16
0.25	-8.04	37.06
0.25	-7.99	36.62
0.25	-7.94	35.78
0.26	-7.89	34.61
0.26	-7.84	33.21
0.26	-7.79	31.62
0.26	-7.74	29.90
0.26	-7.69	28.10
0.27	-7.64	26.27
0.27	-7.58	24.42
0.27	-7.53	22.59
0.27	-7.48	20.81
0.27	-7.43	19.09
0.28	-7.38	17.45
0.28	-7.33	15.90
0.28	-7.28	14.44
0.28	-7.23	13.08
0.28	-7.18	11.82
0.29	-7.13	10.67
0.29	-7.08	9.62
0.29	-7.03	8.68
0.29	-6.97	7.84
0.29	-6.92	7.09
0.30	-6.87	6.44
0.30	-6.82	5.87
0.30	-6.77	5.38
0.30	-6.72	4.96
0.30	-6.67	4.61
0.31	-6.62	4.32
0.31	-6.57	4.09
0.31	-6.52	3.91
0.31	-6.47	3.78
0.31	-6.42	3.68
0.32	-6.36	3.61
0.32	-6.31	3.58
0.32	-6.26	3.57
0.32	-6.21	3.57
0.32	-6.16	3.60
0.33	-6.11	3.64
0.33	-6.06	3.70
0.33	-6.01	3.76
0.33	-5.96	3.83
0.33	-5.91	3.91
0.34	-5.86	3.98
0.34	-5.81	4.05
0.34	-5.76	4.13
0.34	-5.70	4.19
0.34	-5.65	4.25
0.35	-5.60	4.31
0.35	-5.55	4.37
0.35	-5.50	4.41
0.35	-5.45	4.46
0.35	-5.40	4.50
0.36	-5.35	4.53
0.36	-5.30	4.56
0.36	-5.25	4.58
0.36	-5.20	4.60
0.36	-5.15	4.62
0.37	-5.09	4.63
0.37	-5.04	4.64
0.37	-4.99	4.64
0.37	-4.94	4.63
0.37	-4.89	4.62
0.38	-4.84	4.61
0.38	-4.79	4.60
0.38	-4.74	4.58
0.38	-4.69	4.57
0.38	-4.64	4.55
0.39	-4.59	4.54
0.39	-4.54	4.52
0.39	-4.49	4.50
0.39	-4.43	4.48
0.39	-4.38	4.47
0.40	-4.33	4.45
0.40	-4.28	4.43
0.40	-4.23	4.42
0.40	-4.18	4.40
0.40	-4.13	4.39
0.41	-4.08	4.37
0.41	-4.03	4.36
0.41	-3.98	4.35
0.41	-3.93	4.33
0.41	-3.88	4.32
0.42	-3.82	4.31
0.42	-3.77	4.30
0.42	-3.72	4.29
0.42	-3.67	4.28
0.42	-3.62	4.26
0.43	-3.57	4.25
0.43	-3.52	4.23
0.43	-3.47	4.22
0.43	-3.42	4.20
0.43	-3.37	4.19
0.44	-3.32	4.17
0.44	-3.27	4.15
0.44	-3.22	4.13
0.44	-3.16	4.12
0.44	-3.11	4.10
0.45	-3.06	4.08
0.45	-3.01	4.06
0.45	-2.96	4.04
0.45	-2.91	4.02
0.45	-2.86	4.01
0.46	-2.81	3.99
0.46	-2.76	3.97
0.46	-2.71	3.96
0.46	-2.66	3.95
0.46	-2.61	3.95
0.47	-2.55	3.96
0.47	-2.50	3.98
0.47	-2.45	4.02
0.47	-2.40	4.07
0.47	-2.35	4.16
0.48	-2.30	4.27
0.48	-2.25	4.42
0.48	-2.20	4.61
0.48	-2.15	4.86
0.48	-2.10	5.16
0.49	-2.05	5.52
0.49	-2.00	5.95
0.49	-1.95	6.44
0.49	-1.89	7.01
0.49	-1.84	7.64
0.50	-1.79	8.34
0.50	-1.74	9.10
0.50	-1.69	9.90
0.50	-1.64	10.71
0.50	-1.59	11.52
0.51	-1.54	12.32
0.51	-1.49	13.10
0.51	-1.44	13.88
0.51	-1.39	14.65
0.51	-1.34	15.41
0.52	-1.28	16.16
0.52	-1.23	16.90
0.52	-1.18	17.63
0.52	-1.13	18.35
0.52	-1.08	19.06
0.53	-1.03	19.75
0.53	-0.98	20.42
0.53	-0.93	21.08
0.53	-0.88	21.73
0.53	-0.83	22.37
0.54	-0.78	23.00
0.54	-0.73	23.64
0.54	-0.68	24.28
0.54	-0.62	24.91
0.54	-0.57	25.50
0.55	-0.52	26.02
0.55	-0.47	26.50
0.55	-0.42	26.95
0.55	-0.37	27.38
0.55	-0.32	27.79
0.56	-0.27	28.19
0.56	-0.22	28.59
0.56	-0.17	28.97
0.56	-0.12	29.36
0.56	-0.07	29.74
0.57	-0.01	30.12
0.57	0.04	30.51
0.57	0.09	30.90
0.57	0.14	31.28
0.57	0.19	31.62
0.58	0.24	31.93
0.58	0.29	32.17
0.58	0.34	32.37
0.58	0.39	32.52
0.58	0.44	32.62
0.59	0.49	32.66
0.59	0.54	32.62
0.59	0.59	32.50
0.59	0.65	32.26
0.59	0.70	31.82
0.60	0.75	31.18
0.60	0.80	30.37
0.60	0.85	29.45
0.60	0.90	28.45
0.60	0.95	27.41
0.61	1.00	26.34
0.61	1.05	25.27
0.61	1.10	24.20
0.61	1.15	23.14
0.61	1.20	22.07
0.62	1.26	20.99
0.62	1.31	19.92
0.62	1.36	18.85
0.62	1.41	17.82
0.62	1.46	16.82
0.63	1.51	15.86
0.63	1.56	14.96
0.63	1.61	14.11
0.63	1.66	13.31
0.63	1.71	12.56
0.64	1.76	11.88
0.64	1.81	11.24
0.64	1.87	10.67
0.64	1.92	10.14
0.64	1.97	9.67
0.65	2.02	9.24
0.65	2.07	8.87
0.65	2.12	8.54
0.65	2.17	8.25
0.65	2.22	8.00
0.66	2.27	7.79
0.66	2.32	7.61
0.66	2.37	7.46
0.66	2.42	7.33
0.66	2.47	7.23
0.67	2.53	7.15
0.67	2.58	7.09
0.67	2.63	7.04
0.67	2.68	7.00
0.67	2.73	6.98
0.68	2.78	6.97
0.68	2.83	6.96
0.68	2.88	6.96
0.68	2.93	6.97
0.68	2.98	6.98
0.69	3.03	6.99
0.69	3.08	7.00
0.69	3.13	7.02
0.69	3.19	7.03
0.69	3.24	7.04
0.70	3.29	7.05
0.70	3.34	7.06
0.70	3.39	7.06
0.70	3.44	7.07
0.70	3.49	7.07
0.71	3.54	7.07
0.71	3.59	7.06
0.71	3.64	7.06
0.71	3.69	7.05
0.71	3.74	7.04
0.72	3.80	7.03
0.72	3.85	7.02
0.72	3.90	7.01
0.72	3.95	7.00
0.72	4.00	6.99
0.73	4.05	6.98
0.73	4.10	6.98
0.73	4.15	6.97
0.73	4.20	6.96
0.73	4.25	6.95
0.74	4.30	6.93
0.74	4.35	6.92
0.74	4.41	6.90
0.74	4.46	6.89
0.74	4.51	6.87
0.75	4.56	6.85
0.75	4.61	6.83
0.75	4.66	6.80
0.75	4.71	6.76
0.75	4.76	6.70
0.76	4.81	6.64
0.76	4.86	6.57
0.76	4.91	6.51
0.76	4.95	6.45
0.76	5.00	6.38
0.77	5.02	6.35
0.77	5.04	6.32
