# Supplementary material for: A novel rind puncture technique to measure rind thickness and diameter in plant stalks
Source: Plant Methods. 2020 Apr 1;16:44. doi: 10.1186/s13007-020-00587-4 (PMC7110687; doi:10.1186/s13007-020-00587-4)
Supplement: Supplementary file 2 — Additional file 2: Sample puncture data. These files are comma delimited csv files which contain force displacement data gathered from the instron universal testing system during puncture tests of poison hemlock. [file 13007_2020_587_MOESM2_ESM.zip › 01_3.csv]

Time	Displacement	Force
(s)	(mm)	(N)
0.0000	-16.3501	0.0018
0.0020	-16.3501	0.0015
0.0040	-16.3501	0.0020
0.0060	-16.3501	0.0057
0.0080	-16.3500	0.0139
0.0100	-16.3497	0.0273
0.0120	-16.3492	0.0460
0.0140	-16.3484	0.0668
0.0160	-16.3470	0.0878
0.0180	-16.3451	0.1092
0.0200	-16.3423	0.1325
0.0220	-16.3386	0.1568
0.0240	-16.3339	0.1805
0.0260	-16.3279	0.2030
0.0280	-16.3205	0.2246
0.0300	-16.3117	0.2456
0.0320	-16.3012	0.2660
0.0340	-16.2890	0.2845
0.0360	-16.2749	0.3007
0.0380	-16.2589	0.3154
0.0400	-16.2408	0.3287
0.0420	-16.2205	0.3400
0.0440	-16.1980	0.3492
0.0460	-16.1733	0.3573
0.0480	-16.1462	0.3645
0.0500	-16.1167	0.3670
0.0520	-16.0848	0.3590
0.0540	-16.0506	0.3399
0.0560	-16.0142	0.3136
0.0580	-15.9758	0.2833
0.0600	-15.9356	0.2512
0.0620	-15.8937	0.2186
0.0640	-15.8503	0.1874
0.0660	-15.8058	0.1588
0.0680	-15.7601	0.1330
0.0700	-15.7135	0.1094
0.0720	-15.6662	0.0884
0.0740	-15.6182	0.0713
0.0760	-15.5697	0.0580
0.0780	-15.5207	0.0475
0.0800	-15.4713	0.0425
0.0820	-15.4216	0.0538
0.0840	-15.3715	0.0968
0.0860	-15.3212	0.1865
0.0880	-15.2707	0.3338
0.0900	-15.2200	0.5473
0.0920	-15.1691	0.8328
0.0940	-15.1180	1.1932
0.0960	-15.0667	1.6296
0.0980	-15.0153	2.1420
0.1000	-14.9638	2.7282
0.1020	-14.9122	3.3841
0.1040	-14.8604	4.1052
0.1060	-14.8086	4.8865
0.1080	-14.7568	5.7219
0.1100	-14.7049	6.6042
0.1120	-14.6529	7.5256
0.1140	-14.6010	8.4772
0.1160	-14.5490	9.4505
0.1180	-14.4971	10.4384
0.1200	-14.4452	11.4332
0.1220	-14.3933	12.4271
0.1240	-14.3414	13.4132
0.1260	-14.2896	14.3863
0.1280	-14.2379	15.3436
0.1300	-14.1862	16.2824
0.1320	-14.1345	17.1990
0.1340	-14.0830	18.0915
0.1360	-14.0314	18.9597
0.1380	-13.9800	19.8033
0.1400	-13.9286	20.6195
0.1420	-13.8772	21.3984
0.1440	-13.8259	22.1303
0.1460	-13.7747	22.8144
0.1480	-13.7235	23.4537
0.1500	-13.6723	24.0505
0.1520	-13.6212	24.6069
0.1540	-13.5701	25.1267
0.1560	-13.5190	25.6139
0.1580	-13.4680	26.0727
0.1600	-13.4170	26.5073
0.1620	-13.3660	26.9203
0.1640	-13.3150	27.3132
0.1660	-13.2641	27.6883
0.1680	-13.2132	28.0482
0.1700	-13.1622	28.3947
0.1720	-13.1113	28.7301
0.1740	-13.0604	29.0569
0.1760	-13.0095	29.3764
0.1780	-12.9586	29.6886
0.1800	-12.9078	29.9944
0.1820	-12.8569	30.2933
0.1840	-12.8060	30.5833
0.1860	-12.7552	30.8629
0.1880	-12.7043	31.1315
0.1900	-12.6535	31.3897
0.1920	-12.6026	31.6381
0.1940	-12.5517	31.8771
0.1960	-12.5009	32.1071
0.1980	-12.4501	32.3284
0.2000	-12.3992	32.5427
0.2020	-12.3484	32.7515
0.2040	-12.2975	32.9538
0.2060	-12.2467	33.1484
0.2080	-12.1959	33.3364
0.2100	-12.1450	33.5199
0.2120	-12.0942	33.6994
0.2140	-12.0434	33.8733
0.2160	-11.9925	34.0388
0.2180	-11.9417	34.1860
0.2200	-11.8908	34.2501
0.2220	-11.8400	34.0294
0.2240	-11.7891	33.4235
0.2260	-11.7383	32.4795
0.2280	-11.6874	31.2772
0.2300	-11.6366	29.8818
0.2320	-11.5858	28.3456
0.2340	-11.5349	26.7113
0.2360	-11.4841	25.0174
0.2380	-11.4332	23.2998
0.2400	-11.3824	21.5876
0.2420	-11.3315	19.9049
0.2440	-11.2806	18.2716
0.2460	-11.2298	16.7026
0.2480	-11.1789	15.2097
0.2500	-11.1281	13.8027
0.2520	-11.0772	12.4875
0.2540	-11.0264	11.2680
0.2560	-10.9755	10.1472
0.2580	-10.9247	9.1267
0.2600	-10.8738	8.2057
0.2620	-10.8230	7.3810
0.2640	-10.7722	6.6487
0.2660	-10.7213	6.0052
0.2680	-10.6705	5.4457
0.2700	-10.6197	4.9639
0.2720	-10.5689	4.5538
0.2740	-10.5180	4.2097
0.2760	-10.4672	3.9262
0.2780	-10.4164	3.6972
0.2800	-10.3656	3.5168
0.2820	-10.3148	3.3806
0.2840	-10.2639	3.2839
0.2860	-10.2131	3.2200
0.2880	-10.1623	3.1837
0.2900	-10.1115	3.1704
0.2920	-10.0607	3.1762
0.2940	-10.0099	3.1983
0.2960	-9.9591	3.2347
0.2980	-9.9083	3.2833
0.3000	-9.8575	3.3415
0.3020	-9.8067	3.4054
0.3040	-9.7559	3.4715
0.3060	-9.7051	3.5378
0.3080	-9.6543	3.6037
0.3100	-9.6035	3.6681
0.3120	-9.5527	3.7296
0.3140	-9.5019	3.7870
0.3160	-9.4511	3.8398
0.3180	-9.4003	3.8877
0.3200	-9.3495	3.9312
0.3220	-9.2987	3.9706
0.3240	-9.2479	4.0056
0.3260	-9.1971	4.0360
0.3280	-9.1463	4.0617
0.3300	-9.0954	4.0830
0.3320	-9.0446	4.0996
0.3340	-8.9938	4.1109
0.3360	-8.9430	4.1178
0.3380	-8.8922	4.1218
0.3400	-8.8414	4.1226
0.3420	-8.7906	4.1200
0.3440	-8.7398	4.1138
0.3460	-8.6890	4.1034
0.3480	-8.6382	4.0898
0.3500	-8.5874	4.0740
0.3520	-8.5366	4.0558
0.3540	-8.4858	4.0351
0.3560	-8.4350	4.0121
0.3580	-8.3842	3.9869
0.3600	-8.3334	3.9607
0.3620	-8.2826	3.9337
0.3640	-8.2319	3.9065
0.3660	-8.1811	3.8792
0.3680	-8.1303	3.8519
0.3700	-8.0795	3.8247
0.3720	-8.0287	3.7976
0.3740	-7.9779	3.7716
0.3760	-7.9271	3.7472
0.3780	-7.8763	3.7246
0.3800	-7.8255	3.7038
0.3820	-7.7747	3.6851
0.3840	-7.7239	3.6691
0.3860	-7.6731	3.6553
0.3880	-7.6223	3.6428
0.3900	-7.5715	3.6304
0.3920	-7.5207	3.6187
0.3940	-7.4699	3.6082
0.3960	-7.4191	3.5989
0.3980	-7.3683	3.5904
0.4000	-7.3175	3.5825
0.4020	-7.2667	3.5754
0.4040	-7.2159	3.5690
0.4060	-7.1650	3.5641
0.4080	-7.1142	3.5610
0.4100	-7.0634	3.5594
0.4120	-7.0126	3.5596
0.4140	-6.9619	3.5611
0.4160	-6.9111	3.5620
0.4180	-6.8603	3.5618
0.4200	-6.8095	3.5617
0.4220	-6.7587	3.5629
0.4240	-6.7079	3.5656
0.4260	-6.6571	3.5680
0.4280	-6.6062	3.5684
0.4300	-6.5554	3.5677
0.4320	-6.5046	3.5655
0.4340	-6.4538	3.5610
0.4360	-6.4030	3.5547
0.4380	-6.3522	3.5476
0.4400	-6.3014	3.5394
0.4420	-6.2506	3.5292
0.4440	-6.1998	3.5171
0.4460	-6.1490	3.5036
0.4480	-6.0982	3.4894
0.4500	-6.0473	3.4740
0.4520	-5.9965	3.4576
0.4540	-5.9457	3.4410
0.4560	-5.8949	3.4248
0.4580	-5.8441	3.4081
0.4600	-5.7933	3.3913
0.4620	-5.7425	3.3743
0.4640	-5.6917	3.3575
0.4660	-5.6409	3.3411
0.4680	-5.5901	3.3254
0.4700	-5.5393	3.3099
0.4720	-5.4885	3.2945
0.4740	-5.4377	3.2799
0.4760	-5.3869	3.2664
0.4780	-5.3361	3.2533
0.4800	-5.2853	3.2402
0.4820	-5.2345	3.2277
0.4840	-5.1837	3.2164
0.4860	-5.1329	3.2060
0.4880	-5.0821	3.1958
0.4900	-5.0313	3.1861
0.4920	-4.9805	3.1773
0.4940	-4.9297	3.1692
0.4960	-4.8790	3.1608
0.4980	-4.8282	3.1515
0.5000	-4.7774	3.1412
0.5020	-4.7266	3.1310
0.5040	-4.6758	3.1214
0.5060	-4.6250	3.1116
0.5080	-4.5743	3.1012
0.5100	-4.5235	3.0897
0.5120	-4.4727	3.0784
0.5140	-4.4219	3.0673
0.5160	-4.3711	3.0552
0.5180	-4.3203	3.0431
0.5200	-4.2696	3.0315
0.5220	-4.2188	3.0192
0.5240	-4.1680	3.0062
0.5260	-4.1172	2.9932
0.5280	-4.0664	2.9807
0.5300	-4.0156	2.9682
0.5320	-3.9648	2.9553
0.5340	-3.9140	2.9427
0.5360	-3.8633	2.9306
0.5380	-3.8125	2.9189
0.5400	-3.7616	2.9078
0.5420	-3.7108	2.8967
0.5440	-3.6600	2.8859
0.5460	-3.6092	2.8763
0.5480	-3.5584	2.8674
0.5500	-3.5076	2.8586
0.5520	-3.4568	2.8504
0.5540	-3.4060	2.8426
0.5560	-3.3552	2.8345
0.5580	-3.3043	2.8267
0.5600	-3.2535	2.8194
0.5620	-3.2027	2.8124
0.5640	-3.1519	2.8053
0.5660	-3.1011	2.7977
0.5680	-3.0503	2.7900
0.5700	-2.9995	2.7830
0.5720	-2.9487	2.7761
0.5740	-2.8979	2.7698
0.5760	-2.8470	2.7659
0.5780	-2.7962	2.7674
0.5800	-2.7454	2.7773
0.5820	-2.6946	2.7978
0.5840	-2.6438	2.8312
0.5860	-2.5930	2.8800
0.5880	-2.5422	2.9466
0.5900	-2.4914	3.0340
0.5920	-2.4406	3.1443
0.5940	-2.3898	3.2821
0.5960	-2.3391	3.4557
0.5980	-2.2883	3.6783
0.6000	-2.2375	3.9619
0.6020	-2.1867	4.3120
0.6040	-2.1359	4.7315
0.6060	-2.0851	5.2275
0.6080	-2.0343	5.8091
0.6100	-1.9835	6.4712
0.6120	-1.9327	7.2014
0.6140	-1.8819	7.9913
0.6160	-1.8311	8.8367
0.6180	-1.7803	9.7320
0.6200	-1.7295	10.6668
0.6220	-1.6787	11.6157
0.6240	-1.6279	12.5558
0.6260	-1.5771	13.4828
0.6280	-1.5262	14.3931
0.6300	-1.4754	15.2777
0.6320	-1.4246	16.1324
0.6340	-1.3738	16.9591
0.6360	-1.3230	17.7639
0.6380	-1.2722	18.5564
0.6400	-1.2214	19.3435
0.6420	-1.1706	20.1143
0.6440	-1.1198	20.8606
0.6460	-1.0690	21.5837
0.6480	-1.0182	22.2863
0.6500	-0.9674	22.9766
0.6520	-0.9166	23.6650
0.6540	-0.8658	24.3582
0.6560	-0.8150	25.0576
0.6580	-0.7642	25.7434
0.6600	-0.7134	26.3735
0.6620	-0.6626	26.9333
0.6640	-0.6118	27.4305
0.6660	-0.5610	27.8734
0.6680	-0.5102	28.2683
0.6700	-0.4594	28.6279
0.6720	-0.4086	28.9678
0.6740	-0.3578	29.3018
0.6760	-0.3070	29.6405
0.6780	-0.2562	29.9908
0.6800	-0.2054	30.3540
0.6820	-0.1546	30.7278
0.6840	-0.1038	31.1162
0.6860	-0.0530	31.5139
0.6880	-0.0022	31.8416
0.6900	0.0486	31.9878
0.6920	0.0994	31.8998
0.6940	0.1502	31.5902
0.6960	0.2010	31.0888
0.6980	0.2518	30.4151
0.7000	0.3026	29.5940
0.7020	0.3534	28.6628
0.7040	0.4042	27.6579
0.7060	0.4550	26.6071
0.7080	0.5058	25.5323
0.7100	0.5566	24.4495
0.7120	0.6074	23.3689
0.7140	0.6582	22.3025
0.7160	0.7091	21.2617
0.7180	0.7599	20.2546
0.7200	0.8107	19.2877
0.7220	0.8615	18.3657
0.7240	0.9123	17.4911
0.7260	0.9631	16.6651
0.7280	1.0139	15.8888
0.7300	1.0647	15.1634
0.7320	1.1155	14.4909
0.7340	1.1663	13.8701
0.7360	1.2171	13.2984
0.7380	1.2679	12.7743
0.7400	1.3187	12.2965
0.7420	1.3695	11.8634
0.7440	1.4203	11.4729
0.7460	1.4711	11.1209
0.7480	1.5219	10.8037
0.7500	1.5727	10.5181
0.7520	1.6235	10.2622
0.7540	1.6743	10.0335
0.7560	1.7251	9.8293
0.7580	1.7758	9.6468
0.7600	1.8266	9.4837
0.7620	1.8774	9.3392
0.7640	1.9282	9.2112
0.7660	1.9790	9.0976
0.7680	2.0298	8.9960
0.7700	2.0806	8.9054
0.7720	2.1314	8.8246
0.7740	2.1822	8.7518
0.7760	2.2329	8.6859
0.7780	2.2837	8.6267
0.7800	2.3345	8.5730
0.7820	2.3854	8.5237
0.7840	2.4362	8.4785
0.7860	2.4870	8.4372
0.7880	2.5378	8.3999
0.7900	2.5886	8.3654
0.7920	2.6394	8.3329
0.7940	2.6902	8.3012
0.7960	2.7410	8.2696
0.7980	2.7918	8.2383
0.8000	2.8426	8.2080
0.8020	2.8934	8.1787
0.8040	2.9442	8.1518
0.8060	2.9950	8.1271
0.8080	3.0458	8.1040
0.8100	3.0966	8.0826
0.8120	3.1474	8.0624
0.8140	3.1982	8.0434
0.8160	3.2490	8.0254
0.8180	3.2998	8.0079
0.8200	3.3506	7.9910
0.8220	3.4014	7.9750
0.8240	3.4522	7.9585
0.8260	3.5030	7.9411
0.8280	3.5538	7.9228
0.8300	3.6046	7.9033
0.8320	3.6554	7.8817
0.8340	3.7062	7.8580
0.8360	3.7570	7.8323
0.8380	3.8078	7.8038
0.8400	3.8586	7.7727
0.8420	3.9095	7.7408
0.8440	3.9603	7.7078
0.8460	4.0111	7.6735
0.8480	4.0619	7.6378
0.8500	4.1127	7.6007
0.8520	4.1635	7.5632
0.8540	4.2143	7.5273
0.8560	4.2651	7.4926
0.8580	4.3159	7.4581
0.8600	4.3667	7.4237
0.8620	4.4174	7.3906
0.8640	4.4682	7.3588
0.8660	4.5190	7.3272
0.8680	4.5698	7.2932
0.8700	4.6206	7.2547
0.8720	4.6713	7.2092
0.8740	4.7219	7.1559
0.8760	4.7722	7.0972
0.8780	4.8221	7.0359
0.8800	4.8715	6.9736
0.8820	4.9202	6.9103
0.8840	4.9680	6.8466
0.8860	5.0147	6.7836
0.8870	5.0376	6.7525
