# Supplementary material for: A novel rind puncture technique to measure rind thickness and diameter in plant stalks
Source: Plant Methods. 2020 Apr 1;16:44. doi: 10.1186/s13007-020-00587-4 (PMC7110687; doi:10.1186/s13007-020-00587-4)
Supplement: Supplementary file 2 — Additional file 2: Sample puncture data. These files are comma delimited csv files which contain force displacement data gathered from the instron universal testing system during puncture tests of poison hemlock. [file 13007_2020_587_MOESM2_ESM.zip › 01_4.csv]

Time	Displacement	Force
(s)	(mm)	(N)
0.0000	-18.4500	0.0136
0.0020	-18.4500	0.0141
0.0040	-18.4500	0.0156
0.0060	-18.4500	0.0204
0.0080	-18.4499	0.0296
0.0100	-18.4497	0.0428
0.0120	-18.4492	0.0592
0.0140	-18.4483	0.0776
0.0160	-18.4470	0.0979
0.0180	-18.4450	0.1190
0.0200	-18.4423	0.1404
0.0220	-18.4386	0.1626
0.0240	-18.4338	0.1854
0.0260	-18.4279	0.2079
0.0280	-18.4205	0.2288
0.0300	-18.4117	0.2480
0.0320	-18.4013	0.2660
0.0340	-18.3891	0.2825
0.0360	-18.3750	0.2977
0.0380	-18.3590	0.3118
0.0400	-18.3409	0.3240
0.0420	-18.3207	0.3340
0.0440	-18.2983	0.3417
0.0460	-18.2736	0.3477
0.0480	-18.2466	0.3524
0.0500	-18.2171	0.3521
0.0520	-18.1854	0.3419
0.0540	-18.1513	0.3214
0.0560	-18.1150	0.2940
0.0580	-18.0767	0.2632
0.0600	-18.0366	0.2314
0.0620	-17.9948	0.2001
0.0640	-17.9516	0.1704
0.0660	-17.9071	0.1424
0.0680	-17.8616	0.1163
0.0700	-17.8152	0.0940
0.0720	-17.7680	0.0754
0.0740	-17.7201	0.0610
0.0760	-17.6717	0.0505
0.0780	-17.6229	0.0424
0.0800	-17.5736	0.0358
0.0820	-17.5240	0.0311
0.0840	-17.4740	0.0288
0.0860	-17.4238	0.0273
0.0880	-17.3734	0.0260
0.0900	-17.3227	0.0246
0.0920	-17.2718	0.0235
0.0940	-17.2207	0.0257
0.0960	-17.1694	0.0430
0.0980	-17.1180	0.0946
0.1000	-17.0665	0.1986
0.1020	-17.0149	0.3690
0.1040	-16.9631	0.6155
0.1060	-16.9113	0.9441
0.1080	-16.8594	1.3564
0.1100	-16.8074	1.8509
0.1120	-16.7554	2.4225
0.1140	-16.7034	3.0643
0.1160	-16.6514	3.7716
0.1180	-16.5994	4.5417
0.1200	-16.5475	5.3714
0.1220	-16.4955	6.2568
0.1240	-16.4436	7.1935
0.1260	-16.3918	8.1753
0.1280	-16.3400	9.1966
0.1300	-16.2882	10.2517
0.1320	-16.2365	11.3347
0.1340	-16.1849	12.4396
0.1360	-16.1333	13.5597
0.1380	-16.0818	14.6877
0.1400	-16.0304	15.8182
0.1420	-15.9790	16.9471
0.1440	-15.9277	18.0700
0.1460	-15.8764	19.1836
0.1480	-15.8252	20.2842
0.1500	-15.7740	21.3674
0.1520	-15.7228	22.4276
0.1540	-15.6717	23.4596
0.1560	-15.6206	24.4601
0.1580	-15.5696	25.4258
0.1600	-15.5186	26.3534
0.1620	-15.4676	27.2423
0.1640	-15.4166	28.0935
0.1660	-15.3656	28.9081
0.1680	-15.3147	29.6858
0.1700	-15.2638	30.4211
0.1720	-15.2129	31.1072
0.1740	-15.1620	31.7413
0.1760	-15.1111	32.3247
0.1780	-15.0602	32.8615
0.1800	-15.0093	33.3581
0.1820	-14.9584	33.8209
0.1840	-14.9076	34.2559
0.1860	-14.8567	34.6678
0.1880	-14.8058	35.0549
0.1900	-14.7550	35.4131
0.1920	-14.7041	35.7453
0.1940	-14.6532	36.0566
0.1960	-14.6024	36.3519
0.1980	-14.5515	36.6353
0.2000	-14.5007	36.9102
0.2020	-14.4498	37.1761
0.2040	-14.3990	37.4137
0.2060	-14.3481	37.5852
0.2080	-14.2973	37.6491
0.2100	-14.2464	37.5329
0.2120	-14.1956	37.2014
0.2140	-14.1447	36.6523
0.2160	-14.0939	35.8825
0.2180	-14.0430	34.8969
0.2200	-13.9922	33.7262
0.2220	-13.9413	32.4119
0.2240	-13.8905	30.9898
0.2260	-13.8396	29.4872
0.2280	-13.7888	27.9245
0.2300	-13.7379	26.3180
0.2320	-13.6871	24.6915
0.2340	-13.6362	23.0740
0.2360	-13.5854	21.4883
0.2380	-13.5345	19.9516
0.2400	-13.4837	18.4772
0.2420	-13.4328	17.0765
0.2440	-13.3820	15.7563
0.2460	-13.3311	14.5207
0.2480	-13.2803	13.3710
0.2500	-13.2295	12.3080
0.2520	-13.1786	11.3312
0.2540	-13.1278	10.4393
0.2560	-13.0769	9.6304
0.2580	-13.0261	8.9018
0.2600	-12.9753	8.2495
0.2620	-12.9244	7.6698
0.2640	-12.8736	7.1598
0.2660	-12.8228	6.7167
0.2680	-12.7720	6.3356
0.2700	-12.7211	6.0116
0.2720	-12.6703	5.7402
0.2740	-12.6195	5.5162
0.2760	-12.5687	5.3349
0.2780	-12.5179	5.1916
0.2800	-12.4671	5.0813
0.2820	-12.4163	4.9999
0.2840	-12.3655	4.9439
0.2860	-12.3147	4.9094
0.2880	-12.2639	4.8930
0.2900	-12.2131	4.8935
0.2920	-12.1623	4.9103
0.2940	-12.1115	4.9413
0.2960	-12.0607	4.9823
0.2980	-12.0099	5.0311
0.3000	-11.9591	5.0864
0.3020	-11.9083	5.1452
0.3040	-11.8575	5.2041
0.3060	-11.8067	5.2612
0.3080	-11.7559	5.3171
0.3100	-11.7050	5.3727
0.3120	-11.6542	5.4288
0.3140	-11.6034	5.4857
0.3160	-11.5526	5.5425
0.3180	-11.5018	5.5973
0.3200	-11.4510	5.6495
0.3220	-11.4002	5.6989
0.3240	-11.3494	5.7449
0.3260	-11.2986	5.7867
0.3280	-11.2478	5.8234
0.3300	-11.1970	5.8543
0.3320	-11.1461	5.8801
0.3340	-11.0953	5.9020
0.3360	-11.0445	5.9200
0.3380	-10.9937	5.9342
0.3400	-10.9429	5.9449
0.3420	-10.8921	5.9526
0.3440	-10.8413	5.9570
0.3460	-10.7905	5.9565
0.3480	-10.7397	5.9496
0.3500	-10.6889	5.9372
0.3520	-10.6381	5.9201
0.3540	-10.5873	5.8993
0.3560	-10.5365	5.8761
0.3580	-10.4857	5.8513
0.3600	-10.4349	5.8251
0.3620	-10.3841	5.7973
0.3640	-10.3333	5.7679
0.3660	-10.2825	5.7376
0.3680	-10.2316	5.7072
0.3700	-10.1808	5.6763
0.3720	-10.1300	5.6446
0.3740	-10.0792	5.6118
0.3760	-10.0284	5.5779
0.3780	-9.9776	5.5440
0.3800	-9.9268	5.5115
0.3820	-9.8761	5.4816
0.3840	-9.8253	5.4535
0.3860	-9.7745	5.4257
0.3880	-9.7237	5.3983
0.3900	-9.6729	5.3720
0.3920	-9.6221	5.3471
0.3940	-9.5713	5.3233
0.3960	-9.5204	5.3005
0.3980	-9.4696	5.2789
0.4000	-9.4188	5.2588
0.4020	-9.3680	5.2398
0.4040	-9.3172	5.2222
0.4060	-9.2664	5.2065
0.4080	-9.2156	5.1923
0.4100	-9.1648	5.1786
0.4120	-9.1140	5.1652
0.4140	-9.0632	5.1518
0.4160	-9.0124	5.1380
0.4180	-8.9616	5.1241
0.4200	-8.9108	5.1111
0.4220	-8.8600	5.0988
0.4240	-8.8091	5.0872
0.4260	-8.7583	5.0760
0.4280	-8.7075	5.0650
0.4300	-8.6567	5.0546
0.4320	-8.6059	5.0457
0.4340	-8.5551	5.0377
0.4360	-8.5043	5.0295
0.4380	-8.4536	5.0200
0.4400	-8.4028	5.0093
0.4420	-8.3520	4.9981
0.4440	-8.3012	4.9868
0.4460	-8.2504	4.9749
0.4480	-8.1996	4.9620
0.4500	-8.1488	4.9478
0.4520	-8.0980	4.9325
0.4540	-8.0472	4.9161
0.4560	-7.9964	4.8995
0.4580	-7.9456	4.8831
0.4600	-7.8948	4.8665
0.4620	-7.8440	4.8498
0.4640	-7.7932	4.8330
0.4660	-7.7425	4.8166
0.4680	-7.6917	4.8007
0.4700	-7.6409	4.7849
0.4720	-7.5901	4.7690
0.4740	-7.5393	4.7528
0.4760	-7.4885	4.7366
0.4780	-7.4377	4.7211
0.4800	-7.3869	4.7059
0.4820	-7.3361	4.6906
0.4840	-7.2853	4.6748
0.4860	-7.2345	4.6586
0.4880	-7.1837	4.6422
0.4900	-7.1329	4.6259
0.4920	-7.0821	4.6092
0.4940	-7.0313	4.5931
0.4960	-6.9805	4.5787
0.4980	-6.9297	4.5649
0.5000	-6.8789	4.5506
0.5020	-6.8281	4.5360
0.5040	-6.7773	4.5210
0.5060	-6.7265	4.5062
0.5080	-6.6757	4.4914
0.5100	-6.6249	4.4762
0.5120	-6.5741	4.4619
0.5140	-6.5233	4.4489
0.5160	-6.4725	4.4358
0.5180	-6.4217	4.4217
0.5200	-6.3708	4.4073
0.5220	-6.3200	4.3932
0.5240	-6.2692	4.3789
0.5260	-6.2184	4.3640
0.5280	-6.1676	4.3491
0.5300	-6.1168	4.3348
0.5320	-6.0660	4.3210
0.5340	-6.0152	4.3069
0.5360	-5.9644	4.2927
0.5380	-5.9136	4.2792
0.5400	-5.8627	4.2657
0.5420	-5.8119	4.2518
0.5440	-5.7611	4.2377
0.5460	-5.7103	4.2239
0.5480	-5.6595	4.2109
0.5500	-5.6087	4.1990
0.5520	-5.5579	4.1877
0.5540	-5.5071	4.1766
0.5560	-5.4563	4.1658
0.5580	-5.4055	4.1558
0.5600	-5.3547	4.1464
0.5620	-5.3040	4.1369
0.5640	-5.2532	4.1270
0.5660	-5.2024	4.1171
0.5680	-5.1516	4.1079
0.5700	-5.1008	4.0988
0.5720	-5.0500	4.0894
0.5740	-4.9992	4.0802
0.5760	-4.9484	4.0715
0.5780	-4.8976	4.0629
0.5800	-4.8468	4.0539
0.5820	-4.7960	4.0445
0.5840	-4.7452	4.0357
0.5860	-4.6944	4.0282
0.5880	-4.6436	4.0217
0.5900	-4.5928	4.0152
0.5920	-4.5421	4.0087
0.5940	-4.4913	4.0030
0.5960	-4.4405	3.9992
0.5980	-4.3897	3.9965
0.6000	-4.3389	3.9947
0.6020	-4.2881	3.9944
0.6040	-4.2373	3.9949
0.6060	-4.1865	3.9952
0.6080	-4.1357	3.9955
0.6100	-4.0849	3.9966
0.6120	-4.0342	3.9983
0.6140	-3.9834	3.9995
0.6160	-3.9326	4.0006
0.6180	-3.8818	4.0024
0.6200	-3.8310	4.0048
0.6220	-3.7802	4.0078
0.6240	-3.7294	4.0106
0.6260	-3.6786	4.0125
0.6280	-3.6278	4.0142
0.6300	-3.5770	4.0162
0.6320	-3.5262	4.0188
0.6340	-3.4754	4.0231
0.6360	-3.4246	4.0299
0.6380	-3.3738	4.0400
0.6400	-3.3230	4.0548
0.6420	-3.2721	4.0763
0.6440	-3.2213	4.1065
0.6460	-3.1705	4.1470
0.6480	-3.1197	4.2000
0.6500	-3.0689	4.2714
0.6520	-3.0181	4.3715
0.6540	-2.9673	4.5108
0.6560	-2.9165	4.6980
0.6580	-2.8657	4.9376
0.6600	-2.8149	5.2343
0.6620	-2.7641	5.5967
0.6640	-2.7133	6.0312
0.6660	-2.6625	6.5376
0.6680	-2.6117	7.1076
0.6700	-2.5609	7.7269
0.6720	-2.5101	8.3808
0.6740	-2.4593	9.0471
0.6760	-2.4085	9.7114
0.6780	-2.3577	10.3708
0.6800	-2.3069	11.0239
0.6820	-2.2562	11.6763
0.6840	-2.2054	12.3348
0.6860	-2.1546	12.9981
0.6880	-2.1038	13.6645
0.6900	-2.0530	14.3372
0.6920	-2.0022	15.0110
0.6940	-1.9514	15.6675
0.6960	-1.9006	16.2981
0.6980	-1.8498	16.9101
0.7000	-1.7990	17.5138
0.7020	-1.7482	18.1193
0.7040	-1.6973	18.7315
0.7060	-1.6465	19.3510
0.7080	-1.5957	19.9744
0.7100	-1.5449	20.5977
0.7120	-1.4941	21.2225
0.7140	-1.4433	21.8529
0.7160	-1.3925	22.4919
0.7180	-1.3417	23.1423
0.7200	-1.2909	23.8088
0.7220	-1.2401	24.4964
0.7240	-1.1893	25.2075
0.7260	-1.1384	25.9445
0.7280	-1.0876	26.7082
0.7300	-1.0368	27.4796
0.7320	-0.9860	28.2217
0.7340	-0.9352	28.9300
0.7360	-0.8844	29.6232
0.7380	-0.8336	30.3160
0.7400	-0.7828	30.9832
0.7420	-0.7320	31.5750
0.7440	-0.6812	32.0871
0.7460	-0.6304	32.5428
0.7480	-0.5796	32.9631
0.7500	-0.5288	33.3580
0.7520	-0.4780	33.7291
0.7540	-0.4273	34.0807
0.7560	-0.3765	34.4160
0.7580	-0.3257	34.7191
0.7600	-0.2749	34.9696
0.7620	-0.2241	35.1405
0.7640	-0.1733	35.1983
0.7660	-0.1225	35.1224
0.7680	-0.0717	34.9081
0.7700	-0.0209	34.5593
0.7720	0.0299	34.0868
0.7740	0.0807	33.5023
0.7760	0.1316	32.8203
0.7780	0.1824	32.0534
0.7800	0.2332	31.1913
0.7820	0.2840	30.2229
0.7840	0.3348	29.1620
0.7860	0.3856	28.0352
0.7880	0.4364	26.8667
0.7900	0.4873	25.6773
0.7920	0.5381	24.4864
0.7940	0.5889	23.3093
0.7960	0.6397	22.1593
0.7980	0.6905	21.0477
0.8000	0.7413	19.9816
0.8020	0.7921	18.9665
0.8040	0.8429	18.0078
0.8060	0.8937	17.1088
0.8080	0.9445	16.2706
0.8100	0.9953	15.4924
0.8120	1.0461	14.7726
0.8140	1.0969	14.1097
0.8160	1.1477	13.5017
0.8180	1.1985	12.9456
0.8200	1.2493	12.4383
0.8220	1.3001	11.9767
0.8240	1.3508	11.5571
0.8260	1.4016	11.1758
0.8280	1.4524	10.8285
0.8300	1.5032	10.5104
0.8320	1.5540	10.2189
0.8340	1.6048	9.9533
0.8360	1.6556	9.7123
0.8380	1.7064	9.4945
0.8400	1.7572	9.2988
0.8420	1.8080	9.1231
0.8440	1.8588	8.9658
0.8460	1.9096	8.8257
0.8480	1.9604	8.7011
0.8500	2.0112	8.5910
0.8520	2.0620	8.4957
0.8540	2.1128	8.4158
0.8560	2.1636	8.3499
0.8580	2.2144	8.2962
0.8600	2.2652	8.2530
0.8620	2.3160	8.2187
0.8640	2.3668	8.1912
0.8660	2.4176	8.1690
0.8680	2.4684	8.1510
0.8700	2.5192	8.1373
0.8720	2.5700	8.1267
0.8740	2.6208	8.1185
0.8760	2.6716	8.1124
0.8780	2.7224	8.1073
0.8800	2.7732	8.1026
0.8820	2.8240	8.0981
0.8840	2.8748	8.0933
0.8860	2.9256	8.0881
0.8880	2.9764	8.0831
0.8900	3.0271	8.0774
0.8920	3.0779	8.0704
0.8940	3.1287	8.0619
0.8960	3.1795	8.0521
0.8980	3.2303	8.0413
0.9000	3.2812	8.0294
0.9020	3.3320	8.0169
0.9040	3.3828	8.0048
0.9060	3.4336	7.9921
0.9080	3.4844	7.9776
0.9100	3.5352	7.9625
0.9120	3.5860	7.9487
0.9140	3.6368	7.9364
0.9160	3.6876	7.9258
0.9180	3.7384	7.9173
0.9200	3.7892	7.9106
0.9220	3.8400	7.9046
0.9240	3.8908	7.8989
0.9260	3.9417	7.8920
0.9280	3.9925	7.8818
0.9300	4.0433	7.8679
0.9320	4.0941	7.8495
0.9340	4.1449	7.8274
0.9360	4.1957	7.8043
0.9380	4.2465	7.7809
0.9400	4.2973	7.7566
0.9420	4.3481	7.7316
0.9440	4.3989	7.7069
0.9460	4.4497	7.6831
0.9480	4.5005	7.6594
0.9500	4.5513	7.6344
0.9520	4.6021	7.6061
0.9540	4.6528	7.5712
0.9560	4.7034	7.5233
0.9580	4.7537	7.4596
0.9600	4.8034	7.3881
0.9620	4.8523	7.3177
0.9640	4.9001	7.2497
0.9660	4.9466	7.1825
0.9680	4.9915	7.1162
0.9690	5.0133	7.0838
0.9700	5.0346	7.0519
