# Supplementary material for: A novel rind puncture technique to measure rind thickness and diameter in plant stalks
Source: Plant Methods. 2020 Apr 1;16:44. doi: 10.1186/s13007-020-00587-4 (PMC7110687; doi:10.1186/s13007-020-00587-4)
Supplement: Supplementary file 2 — Additional file 2: Sample puncture data. These files are comma delimited csv files which contain force displacement data gathered from the instron universal testing system during puncture tests of poison hemlock. [file 13007_2020_587_MOESM2_ESM.zip › 02_1.csv]

Time	Displacement	Force
(s)	(mm)	(N)
0.0000	-10.1039	0.0011
0.0020	-10.1039	0.0006
0.0040	-10.1039	0.0013
0.0060	-10.1039	0.0053
0.0080	-10.1038	0.0131
0.0100	-10.1035	0.0257
0.0120	-10.1030	0.0435
0.0140	-10.1022	0.0643
0.0160	-10.1008	0.0857
0.0180	-10.0988	0.1076
0.0200	-10.0960	0.1310
0.0220	-10.0923	0.1548
0.0240	-10.0875	0.1774
0.0260	-10.0815	0.1993
0.0280	-10.0741	0.2208
0.0300	-10.0652	0.2410
0.0320	-10.0546	0.2594
0.0340	-10.0424	0.2766
0.0360	-10.0282	0.2926
0.0380	-10.0121	0.3069
0.0400	-9.9940	0.3189
0.0420	-9.9737	0.3296
0.0440	-9.9511	0.3391
0.0460	-9.9263	0.3465
0.0480	-9.8992	0.3524
0.0500	-9.8696	0.3548
0.0520	-9.8377	0.3484
0.0540	-9.8035	0.3305
0.0560	-9.7671	0.3045
0.0580	-9.7287	0.2746
0.0600	-9.6885	0.2437
0.0620	-9.6466	0.2129
0.0640	-9.6033	0.1830
0.0660	-9.5587	0.1545
0.0680	-9.5131	0.1282
0.0700	-9.4666	0.1054
0.0720	-9.4193	0.0859
0.0740	-9.3714	0.0697
0.0760	-9.3229	0.0574
0.0780	-9.2739	0.0488
0.0800	-9.2245	0.0437
0.0820	-9.1748	0.0478
0.0840	-9.1248	0.0745
0.0860	-9.0746	0.1399
0.0880	-9.0240	0.2579
0.0900	-8.9733	0.4387
0.0920	-8.9224	0.6888
0.0940	-8.8713	1.0109
0.0960	-8.8200	1.4041
0.0980	-8.7686	1.8670
0.1000	-8.7171	2.3991
0.1020	-8.6654	3.0007
0.1040	-8.6137	3.6725
0.1060	-8.5619	4.4141
0.1080	-8.5100	5.2234
0.1100	-8.4581	6.0966
0.1120	-8.4062	7.0276
0.1140	-8.3542	8.0086
0.1160	-8.3023	9.0316
0.1180	-8.2503	10.0872
0.1200	-8.1984	11.1638
0.1220	-8.1465	12.2507
0.1240	-8.0946	13.3376
0.1260	-8.0428	14.4129
0.1280	-7.9910	15.4705
0.1300	-7.9393	16.5101
0.1320	-7.8877	17.5325
0.1340	-7.8361	18.5368
0.1360	-7.7846	19.5190
0.1380	-7.7331	20.4730
0.1400	-7.6817	21.3944
0.1420	-7.6304	22.2803
0.1440	-7.5790	23.1294
0.1460	-7.5278	23.9399
0.1480	-7.4766	24.7111
0.1500	-7.4254	25.4445
0.1520	-7.3743	26.1419
0.1540	-7.3232	26.8036
0.1560	-7.2721	27.4289
0.1580	-7.2210	28.0148
0.1600	-7.1700	28.5581
0.1620	-7.1190	29.0568
0.1640	-7.0681	29.5110
0.1660	-7.0171	29.9239
0.1680	-6.9662	30.2987
0.1700	-6.9152	30.6362
0.1720	-6.8643	30.9375
0.1740	-6.8134	31.2042
0.1760	-6.7625	31.4365
0.1780	-6.7116	31.6350
0.1800	-6.6607	31.8017
0.1820	-6.6098	31.9401
0.1840	-6.5590	32.0559
0.1860	-6.5081	32.1523
0.1880	-6.4572	32.2315
0.1900	-6.4063	32.2979
0.1920	-6.3555	32.3505
0.1940	-6.3046	32.3852
0.1960	-6.2537	32.4027
0.1980	-6.2029	32.4051
0.2000	-6.1520	32.3937
0.2020	-6.1011	32.3677
0.2040	-6.0503	32.3236
0.2060	-5.9994	32.2567
0.2080	-5.9486	32.1649
0.2100	-5.8977	32.0479
0.2120	-5.8468	31.9054
0.2140	-5.7960	31.7405
0.2160	-5.7451	31.5592
0.2180	-5.6943	31.3679
0.2200	-5.6434	31.1711
0.2220	-5.5926	30.9708
0.2240	-5.5417	30.7675
0.2260	-5.4909	30.5608
0.2280	-5.4401	30.3495
0.2300	-5.3892	30.1340
0.2320	-5.3384	29.9110
0.2340	-5.2875	29.6570
0.2360	-5.2367	29.3063
0.2380	-5.1859	28.7482
0.2400	-5.1350	27.9315
0.2420	-5.0842	26.8922
0.2440	-5.0334	25.6871
0.2460	-4.9826	24.3640
0.2480	-4.9317	22.9618
0.2500	-4.8809	21.5134
0.2520	-4.8301	20.0474
0.2540	-4.7793	18.5883
0.2560	-4.7285	17.1564
0.2580	-4.6776	15.7680
0.2600	-4.6268	14.4358
0.2620	-4.5760	13.1688
0.2640	-4.5252	11.9740
0.2660	-4.4744	10.8568
0.2680	-4.4235	9.8205
0.2700	-4.3727	8.8653
0.2720	-4.3219	7.9914
0.2740	-4.2711	7.1978
0.2760	-4.2203	6.4810
0.2780	-4.1694	5.8377
0.2800	-4.1186	5.2655
0.2820	-4.0678	4.7613
0.2840	-4.0170	4.3196
0.2860	-3.9662	3.9360
0.2880	-3.9154	3.6077
0.2900	-3.8646	3.3303
0.2920	-3.8138	3.0989
0.2940	-3.7630	2.9091
0.2960	-3.7122	2.7568
0.2980	-3.6614	2.6382
0.3000	-3.6106	2.5500
0.3020	-3.5598	2.4881
0.3040	-3.5089	2.4494
0.3060	-3.4581	2.4317
0.3080	-3.4073	2.4323
0.3100	-3.3565	2.4480
0.3120	-3.3057	2.4765
0.3140	-3.2549	2.5161
0.3160	-3.2041	2.5648
0.3180	-3.1533	2.6196
0.3200	-3.1025	2.6781
0.3220	-3.0517	2.7398
0.3240	-3.0008	2.8038
0.3260	-2.9500	2.8685
0.3280	-2.8992	2.9320
0.3300	-2.8484	2.9933
0.3320	-2.7976	3.0527
0.3340	-2.7468	3.1102
0.3360	-2.6960	3.1650
0.3380	-2.6451	3.2171
0.3400	-2.5943	3.2668
0.3420	-2.5435	3.3135
0.3440	-2.4927	3.3565
0.3460	-2.4419	3.3957
0.3480	-2.3911	3.4313
0.3500	-2.3403	3.4626
0.3520	-2.2895	3.4886
0.3540	-2.2387	3.5096
0.3560	-2.1879	3.5274
0.3580	-2.1371	3.5442
0.3600	-2.0864	3.5627
0.3620	-2.0355	3.5870
0.3640	-1.9847	3.6215
0.3660	-1.9339	3.6696
0.3680	-1.8831	3.7353
0.3700	-1.8323	3.8262
0.3720	-1.7816	3.9556
0.3740	-1.7308	4.1411
0.3760	-1.6800	4.4008
0.3780	-1.6292	4.7489
0.3800	-1.5784	5.1891
0.3820	-1.5276	5.7153
0.3840	-1.4767	6.3267
0.3860	-1.4259	7.0224
0.3880	-1.3751	7.7984
0.3900	-1.3243	8.6492
0.3920	-1.2735	9.5700
0.3940	-1.2227	10.5533
0.3960	-1.1719	11.5885
0.3980	-1.1211	12.6619
0.4000	-1.0703	13.7481
0.4020	-1.0195	14.8209
0.4040	-0.9687	15.8629
0.4060	-0.9179	16.8621
0.4080	-0.8671	17.8040
0.4100	-0.8163	18.6746
0.4120	-0.7655	19.4609
0.4140	-0.7147	20.1496
0.4160	-0.6639	20.7396
0.4180	-0.6130	21.2399
0.4200	-0.5622	21.6626
0.4220	-0.5114	22.0183
0.4240	-0.4606	22.3167
0.4260	-0.4098	22.5691
0.4280	-0.3591	22.7862
0.4300	-0.3083	22.9759
0.4320	-0.2575	23.1429
0.4340	-0.2067	23.2881
0.4360	-0.1559	23.4127
0.4380	-0.1051	23.5225
0.4400	-0.0543	23.6252
0.4420	-0.0035	23.7265
0.4440	0.0473	23.8288
0.4460	0.0981	23.9335
0.4480	0.1489	24.0341
0.4500	0.1997	24.0996
0.4520	0.2506	24.1102
0.4540	0.3014	24.0686
0.4560	0.3522	23.9813
0.4580	0.4030	23.8524
0.4600	0.4538	23.6914
0.4620	0.5046	23.5126
0.4640	0.5554	23.3242
0.4660	0.6062	23.1124
0.4680	0.6570	22.8214
0.4700	0.7078	22.4052
0.4720	0.7586	21.8735
0.4740	0.8094	21.2564
0.4760	0.8602	20.5786
0.4780	0.9110	19.8573
0.4800	0.9618	19.1050
0.4820	1.0125	18.3318
0.4840	1.0633	17.5481
0.4860	1.1141	16.7660
0.4880	1.1649	15.9950
0.4900	1.2157	15.2429
0.4920	1.2665	14.5167
0.4940	1.3173	13.8224
0.4960	1.3681	13.1647
0.4980	1.4189	12.5464
0.5000	1.4697	11.9690
0.5020	1.5205	11.4343
0.5040	1.5714	10.9437
0.5060	1.6222	10.4970
0.5080	1.6730	10.0926
0.5100	1.7238	9.7297
0.5120	1.7746	9.4075
0.5140	1.8254	9.1234
0.5160	1.8762	8.8755
0.5180	1.9270	8.6608
0.5200	1.9778	8.4761
0.5220	2.0286	8.3195
0.5240	2.0794	8.1899
0.5260	2.1302	8.0853
0.5280	2.1810	8.0023
0.5300	2.2318	7.9383
0.5320	2.2826	7.8907
0.5340	2.3334	7.8559
0.5360	2.3842	7.8309
0.5380	2.4350	7.8136
0.5400	2.4858	7.8024
0.5420	2.5366	7.7954
0.5440	2.5874	7.7912
0.5460	2.6381	7.7886
0.5480	2.6889	7.7865
0.5500	2.7397	7.7834
0.5520	2.7905	7.7794
0.5540	2.8413	7.7740
0.5560	2.8921	7.7667
0.5580	2.9429	7.7580
0.5600	2.9937	7.7479
0.5620	3.0445	7.7359
0.5640	3.0953	7.7221
0.5660	3.1461	7.7071
0.5680	3.1969	7.6914
0.5700	3.2477	7.6744
0.5720	3.2985	7.6557
0.5740	3.3493	7.6366
0.5760	3.4001	7.6178
0.5780	3.4509	7.5985
0.5800	3.5017	7.5782
0.5820	3.5525	7.5577
0.5840	3.6033	7.5382
0.5860	3.6541	7.5204
0.5880	3.7049	7.5043
0.5900	3.7557	7.4897
0.5920	3.8065	7.4753
0.5940	3.8573	7.4614
0.5960	3.9082	7.4492
0.5980	3.9590	7.4383
0.6000	4.0098	7.4270
0.6020	4.0606	7.4147
0.6040	4.1114	7.4020
0.6060	4.1622	7.3905
0.6080	4.2130	7.3810
0.6100	4.2638	7.3727
0.6120	4.3146	7.3640
0.6140	4.3654	7.3550
0.6160	4.4162	7.3466
0.6180	4.4670	7.3384
0.6200	4.5178	7.3295
0.6220	4.5686	7.3188
0.6240	4.6194	7.3054
0.6260	4.6701	7.2873
0.6280	4.7207	7.2634
0.6300	4.7710	7.2350
0.6320	4.8210	7.2046
0.6340	4.8704	7.1731
0.6360	4.9190	7.1397
0.6380	4.9668	7.1050
0.6400	5.0135	7.0702
0.6410	5.0364	7.0531
