# Supplementary material for: A novel rind puncture technique to measure rind thickness and diameter in plant stalks
Source: Plant Methods. 2020 Apr 1;16:44. doi: 10.1186/s13007-020-00587-4 (PMC7110687; doi:10.1186/s13007-020-00587-4)
Supplement: Supplementary file 2 — Additional file 2: Sample puncture data. These files are comma delimited csv files which contain force displacement data gathered from the instron universal testing system during puncture tests of poison hemlock. [file 13007_2020_587_MOESM2_ESM.zip › 02_2.csv]

Time	Displacement	Force
(s)	(mm)	(N)
0.0000	-11.2172	0.0083
0.0020	-11.2172	0.0078
0.0040	-11.2172	0.0083
0.0060	-11.2171	0.0114
0.0080	-11.2170	0.0201
0.0100	-11.2168	0.0359
0.0120	-11.2163	0.0545
0.0140	-11.2155	0.0739
0.0160	-11.2141	0.0946
0.0180	-11.2121	0.1174
0.0200	-11.2094	0.1417
0.0220	-11.2057	0.1656
0.0240	-11.2009	0.1891
0.0260	-11.1949	0.2125
0.0280	-11.1876	0.2345
0.0300	-11.1787	0.2547
0.0320	-11.1682	0.2741
0.0340	-11.1559	0.2925
0.0360	-11.1418	0.3085
0.0380	-11.1257	0.3227
0.0400	-11.1075	0.3371
0.0420	-11.0872	0.3498
0.0440	-11.0646	0.3585
0.0460	-11.0397	0.3659
0.0480	-11.0125	0.3731
0.0500	-10.9829	0.3742
0.0520	-10.9509	0.3641
0.0540	-10.9165	0.3443
0.0560	-10.8800	0.3181
0.0580	-10.8415	0.2887
0.0600	-10.8011	0.2639
0.0620	-10.7591	0.2587
0.0640	-10.7156	0.2932
0.0660	-10.6709	0.3843
0.0680	-10.6251	0.5426
0.0700	-10.5784	0.7752
0.0720	-10.5310	1.0867
0.0740	-10.4829	1.4776
0.0760	-10.4343	1.9469
0.0780	-10.3852	2.4933
0.0800	-10.3357	3.1137
0.0820	-10.2860	3.8033
0.0840	-10.2359	4.5574
0.0860	-10.1856	5.3705
0.0880	-10.1350	6.2368
0.0900	-10.0843	7.1467
0.0920	-10.0334	8.0868
0.0940	-9.9823	9.0449
0.0960	-9.9310	10.0148
0.0980	-9.8797	10.9951
0.1000	-9.8282	11.9830
0.1020	-9.7766	12.9741
0.1040	-9.7249	13.9643
0.1060	-9.6731	14.9506
0.1080	-9.6213	15.9295
0.1100	-9.5694	16.8971
0.1120	-9.5175	17.8508
0.1140	-9.4656	18.7896
0.1160	-9.4137	19.7129
0.1180	-9.3618	20.6197
0.1200	-9.3099	21.5109
0.1220	-9.2580	22.3875
0.1240	-9.2062	23.2492
0.1260	-9.1544	24.0949
0.1280	-9.1027	24.9145
0.1300	-9.0510	25.6683
0.1320	-8.9994	26.3339
0.1340	-8.9478	26.9241
0.1360	-8.8963	27.4604
0.1380	-8.8448	27.9579
0.1400	-8.7934	28.4269
0.1420	-8.7420	28.8746
0.1440	-8.6907	29.3059
0.1460	-8.6395	29.7274
0.1480	-8.5883	30.1455
0.1500	-8.5371	30.5662
0.1520	-8.4860	30.9950
0.1540	-8.4349	31.4316
0.1560	-8.3839	31.8553
0.1580	-8.3328	32.2422
0.1600	-8.2818	32.5871
0.1620	-8.2308	32.8958
0.1640	-8.1799	33.1743
0.1660	-8.1289	33.4268
0.1680	-8.0780	33.6572
0.1700	-8.0271	33.8686
0.1720	-7.9762	34.0633
0.1740	-7.9253	34.2433
0.1760	-7.8744	34.4117
0.1780	-7.8236	34.5725
0.1800	-7.7727	34.7303
0.1820	-7.7218	34.8890
0.1840	-7.6710	35.0518
0.1860	-7.6201	35.2199
0.1880	-7.5693	35.3937
0.1900	-7.5184	35.5741
0.1920	-7.4676	35.7621
0.1940	-7.4167	35.9576
0.1960	-7.3658	36.1593
0.1980	-7.3150	36.3663
0.2000	-7.2641	36.5775
0.2020	-7.2133	36.7924
0.2040	-7.1624	37.0114
0.2060	-7.1116	37.2347
0.2080	-7.0607	37.4620
0.2100	-7.0099	37.6940
0.2120	-6.9590	37.9299
0.2140	-6.9082	38.1663
0.2160	-6.8574	38.4004
0.2180	-6.8065	38.6283
0.2200	-6.7557	38.8347
0.2220	-6.7048	38.9956
0.2240	-6.6540	39.0698
0.2260	-6.6031	39.0446
0.2280	-6.5523	38.9413
0.2300	-6.5014	38.7844
0.2320	-6.4506	38.5924
0.2340	-6.3998	38.3805
0.2360	-6.3489	38.1608
0.2380	-6.2981	37.9415
0.2400	-6.2472	37.7266
0.2420	-6.1964	37.5063
0.2440	-6.1455	37.1303
0.2460	-6.0947	36.4093
0.2480	-6.0439	35.3312
0.2500	-5.9930	33.9682
0.2520	-5.9422	32.3951
0.2540	-5.8913	30.6719
0.2560	-5.8405	28.8485
0.2580	-5.7897	26.9662
0.2600	-5.7388	25.0625
0.2620	-5.6880	23.1693
0.2640	-5.6371	21.3126
0.2660	-5.5863	19.5141
0.2680	-5.5355	17.7899
0.2700	-5.4847	16.1513
0.2720	-5.4338	14.6078
0.2740	-5.3830	13.1664
0.2760	-5.3322	11.8307
0.2780	-5.2814	10.6029
0.2800	-5.2305	9.4831
0.2820	-5.1797	8.4705
0.2840	-5.1289	7.5618
0.2860	-5.0781	6.7518
0.2880	-5.0273	6.0368
0.2900	-4.9765	5.4120
0.2920	-4.9256	4.8712
0.2940	-4.8748	4.4083
0.2960	-4.8241	4.0168
0.2980	-4.7733	3.6910
0.3000	-4.7225	3.4264
0.3020	-4.6717	3.2171
0.3040	-4.6209	3.0567
0.3060	-4.5701	2.9385
0.3080	-4.5193	2.8576
0.3100	-4.4685	2.8107
0.3120	-4.4177	2.7931
0.3140	-4.3669	2.7995
0.3160	-4.3161	2.8263
0.3180	-4.2653	2.8708
0.3200	-4.2145	2.9287
0.3220	-4.1637	2.9967
0.3240	-4.1129	3.0723
0.3260	-4.0621	3.1531
0.3280	-4.0114	3.2368
0.3300	-3.9606	3.3217
0.3320	-3.9098	3.4070
0.3340	-3.8590	3.4914
0.3360	-3.8082	3.5730
0.3380	-3.7574	3.6511
0.3400	-3.7066	3.7247
0.3420	-3.6558	3.7934
0.3440	-3.6050	3.8578
0.3460	-3.5542	3.9173
0.3480	-3.5034	3.9717
0.3500	-3.4526	4.0214
0.3520	-3.4018	4.0660
0.3540	-3.3510	4.1058
0.3560	-3.3002	4.1412
0.3580	-3.2493	4.1729
0.3600	-3.1985	4.2012
0.3620	-3.1477	4.2258
0.3640	-3.0969	4.2462
0.3660	-3.0461	4.2637
0.3680	-2.9953	4.2794
0.3700	-2.9445	4.2931
0.3720	-2.8937	4.3051
0.3740	-2.8429	4.3174
0.3760	-2.7921	4.3324
0.3780	-2.7413	4.3529
0.3800	-2.6904	4.3819
0.3820	-2.6396	4.4227
0.3840	-2.5888	4.4783
0.3860	-2.5380	4.5527
0.3880	-2.4872	4.6534
0.3900	-2.4364	4.7896
0.3920	-2.3856	4.9724
0.3940	-2.3348	5.2098
0.3960	-2.2840	5.5071
0.3980	-2.2332	5.8704
0.4000	-2.1824	6.3067
0.4020	-2.1316	6.8231
0.4040	-2.0808	7.4247
0.4060	-2.0300	8.1146
0.4080	-1.9792	8.8921
0.4100	-1.9284	9.7518
0.4120	-1.8776	10.6854
0.4140	-1.8268	11.6790
0.4160	-1.7760	12.7099
0.4180	-1.7252	13.7586
0.4200	-1.6744	14.8159
0.4220	-1.6236	15.8790
0.4240	-1.5728	16.9440
0.4260	-1.5220	18.0013
0.4280	-1.4712	19.0382
0.4300	-1.4204	20.0468
0.4320	-1.3696	21.0205
0.4340	-1.3188	21.9535
0.4360	-1.2680	22.8494
0.4380	-1.2172	23.7159
0.4400	-1.1664	24.5607
0.4420	-1.1156	25.3854
0.4440	-1.0648	26.1852
0.4460	-1.0140	26.9533
0.4480	-0.9632	27.6836
0.4500	-0.9124	28.3767
0.4520	-0.8616	29.0396
0.4540	-0.8108	29.6777
0.4560	-0.7600	30.2909
0.4580	-0.7092	30.8784
0.4600	-0.6584	31.4284
0.4620	-0.6076	31.9094
0.4640	-0.5568	32.3176
0.4660	-0.5060	32.6698
0.4680	-0.4551	32.9822
0.4700	-0.4043	33.2685
0.4720	-0.3536	33.5400
0.4740	-0.3028	33.8043
0.4760	-0.2520	34.0662
0.4780	-0.2012	34.3307
0.4800	-0.1504	34.6021
0.4820	-0.0996	34.8835
0.4840	-0.0488	35.1755
0.4860	0.0020	35.4799
0.4880	0.0528	35.7970
0.4900	0.1036	36.1267
0.4920	0.1544	36.4615
0.4940	0.2052	36.7709
0.4960	0.2560	36.9943
0.4980	0.3068	37.0919
0.5000	0.3576	37.0730
0.5020	0.4084	36.9537
0.5040	0.4592	36.7342
0.5060	0.5100	36.3859
0.5080	0.5608	35.8249
0.5100	0.6116	35.0154
0.5120	0.6624	33.9991
0.5140	0.7132	32.8297
0.5160	0.7640	31.5492
0.5180	0.8148	30.1918
0.5200	0.8656	28.7871
0.5220	0.9164	27.3605
0.5240	0.9672	25.9322
0.5260	1.0180	24.5171
0.5280	1.0688	23.1280
0.5300	1.1196	21.7764
0.5320	1.1704	20.4712
0.5340	1.2212	19.2214
0.5360	1.2720	18.0367
0.5380	1.3228	16.9250
0.5400	1.3736	15.8908
0.5420	1.4244	14.9354
0.5440	1.4753	14.0594
0.5460	1.5261	13.2624
0.5480	1.5769	12.5427
0.5500	1.6277	11.8969
0.5520	1.6785	11.3218
0.5540	1.7293	10.8142
0.5560	1.7801	10.3708
0.5580	1.8309	9.9870
0.5600	1.8817	9.6585
0.5620	1.9325	9.3802
0.5640	1.9833	9.1470
0.5660	2.0341	8.9549
0.5680	2.0849	8.8006
0.5700	2.1356	8.6807
0.5720	2.1864	8.5900
0.5740	2.2372	8.5241
0.5760	2.2880	8.4800
0.5780	2.3388	8.4544
0.5800	2.3896	8.4438
0.5820	2.4404	8.4458
0.5840	2.4912	8.4574
0.5860	2.5420	8.4757
0.5880	2.5928	8.4985
0.5900	2.6436	8.5238
0.5920	2.6944	8.5504
0.5940	2.7452	8.5771
0.5960	2.7960	8.6031
0.5980	2.8468	8.6271
0.6000	2.8975	8.6485
0.6020	2.9483	8.6677
0.6040	2.9991	8.6847
0.6060	3.0499	8.6987
0.6080	3.1007	8.7093
0.6100	3.1515	8.7169
0.6120	3.2023	8.7214
0.6140	3.2531	8.7229
0.6160	3.3039	8.7214
0.6180	3.3547	8.7182
0.6200	3.4056	8.7136
0.6220	3.4564	8.7062
0.6240	3.5072	8.6956
0.6260	3.5580	8.6827
0.6280	3.6088	8.6685
0.6300	3.6596	8.6534
0.6320	3.7104	8.6380
0.6340	3.7612	8.6223
0.6360	3.8120	8.6050
0.6380	3.8629	8.5863
0.6400	3.9137	8.5672
0.6420	3.9645	8.5475
0.6440	4.0153	8.5268
0.6460	4.0661	8.5054
0.6480	4.1169	8.4832
0.6500	4.1678	8.4612
0.6520	4.2186	8.4395
0.6540	4.2694	8.4174
0.6560	4.3202	8.3946
0.6580	4.3710	8.3714
0.6600	4.4218	8.3487
0.6620	4.4726	8.3267
0.6640	4.5233	8.3047
0.6660	4.5741	8.2815
0.6680	4.6249	8.2556
0.6700	4.6756	8.2222
0.6720	4.7261	8.1757
0.6740	4.7761	8.1184
0.6760	4.8255	8.0604
0.6780	4.8739	8.0074
0.6800	4.9212	7.9584
0.6820	4.9670	7.9124
0.6840	5.0111	7.8704
0.6850	5.0325	7.8512
