# Supplementary material for: A novel rind puncture technique to measure rind thickness and diameter in plant stalks
Source: Plant Methods. 2020 Apr 1;16:44. doi: 10.1186/s13007-020-00587-4 (PMC7110687; doi:10.1186/s13007-020-00587-4)
Supplement: Supplementary file 2 — Additional file 2: Sample puncture data. These files are comma delimited csv files which contain force displacement data gathered from the instron universal testing system during puncture tests of poison hemlock. [file 13007_2020_587_MOESM2_ESM.zip › 02_3.csv]

Time	Displacement	Force
(s)	(mm)	(N)
0.0000	-14.5906	0.0109
0.0020	-14.5906	0.0122
0.0040	-14.5906	0.0141
0.0060	-14.5906	0.0187
0.0080	-14.5905	0.0272
0.0100	-14.5902	0.0420
0.0120	-14.5897	0.0628
0.0140	-14.5889	0.0845
0.0160	-14.5875	0.1057
0.0180	-14.5855	0.1281
0.0200	-14.5827	0.1515
0.0220	-14.5789	0.1743
0.0240	-14.5741	0.1971
0.0260	-14.5680	0.2193
0.0280	-14.5606	0.2405
0.0300	-14.5516	0.2603
0.0320	-14.5410	0.2791
0.0340	-14.5287	0.2969
0.0360	-14.5144	0.3127
0.0380	-14.4982	0.3273
0.0400	-14.4800	0.3424
0.0420	-14.4595	0.3563
0.0440	-14.4369	0.3667
0.0460	-14.4119	0.3750
0.0480	-14.3846	0.3820
0.0500	-14.3549	0.3827
0.0520	-14.3229	0.3725
0.0540	-14.2885	0.3528
0.0560	-14.2519	0.3264
0.0580	-14.2133	0.2955
0.0600	-14.1729	0.2621
0.0620	-14.1308	0.2277
0.0640	-14.0873	0.1947
0.0660	-14.0426	0.1651
0.0680	-13.9968	0.1424
0.0700	-13.9501	0.1354
0.0720	-13.9027	0.1565
0.0740	-13.8546	0.2185
0.0760	-13.8060	0.3315
0.0780	-13.7570	0.5038
0.0800	-13.7075	0.7429
0.0820	-13.6577	1.0550
0.0840	-13.6077	1.4441
0.0860	-13.5574	1.9107
0.0880	-13.5068	2.4528
0.0900	-13.4561	3.0677
0.0920	-13.4052	3.7485
0.0940	-13.3541	4.4819
0.0960	-13.3028	5.2559
0.0980	-13.2515	6.0638
0.1000	-13.2000	6.9005
0.1020	-13.1483	7.7597
0.1040	-13.0966	8.6379
0.1060	-13.0449	9.5332
0.1080	-12.9930	10.4432
0.1100	-12.9412	11.3644
0.1120	-12.8892	12.2942
0.1140	-12.8373	13.2304
0.1160	-12.7854	14.1686
0.1180	-12.7335	15.1040
0.1200	-12.6816	16.0326
0.1220	-12.6297	16.9514
0.1240	-12.5778	17.8587
0.1260	-12.5261	18.7550
0.1280	-12.4743	19.6409
0.1300	-12.4227	20.5142
0.1320	-12.3710	21.3738
0.1340	-12.3195	22.2176
0.1360	-12.2680	23.0444
0.1380	-12.2165	23.8533
0.1400	-12.1652	24.6387
0.1420	-12.1138	25.3962
0.1440	-12.0625	26.1238
0.1460	-12.0113	26.8232
0.1480	-11.9601	27.4970
0.1500	-11.9090	28.1472
0.1520	-11.8578	28.7757
0.1540	-11.8067	29.3836
0.1560	-11.7557	29.9697
0.1580	-11.7047	30.5289
0.1600	-11.6536	31.0590
0.1620	-11.6027	31.5617
0.1640	-11.5517	32.0398
0.1660	-11.5008	32.4964
0.1680	-11.4498	32.9327
0.1700	-11.3989	33.3465
0.1720	-11.3480	33.7378
0.1740	-11.2971	34.1096
0.1760	-11.2462	34.4642
0.1780	-11.1953	34.8032
0.1800	-11.1444	35.1293
0.1820	-11.0936	35.4450
0.1840	-11.0427	35.7528
0.1860	-10.9918	36.0556
0.1880	-10.9409	36.3562
0.1900	-10.8901	36.6573
0.1920	-10.8392	36.9607
0.1940	-10.7883	37.2665
0.1960	-10.7375	37.5746
0.1980	-10.6866	37.8859
0.2000	-10.6358	38.2007
0.2020	-10.5849	38.5190
0.2040	-10.5341	38.8418
0.2060	-10.4832	39.1693
0.2080	-10.4324	39.5009
0.2100	-10.3815	39.8356
0.2120	-10.3307	40.1626
0.2140	-10.2798	40.4283
0.2160	-10.2290	40.5901
0.2180	-10.1782	40.6534
0.2200	-10.1273	40.6406
0.2220	-10.0765	40.5743
0.2240	-10.0256	40.4708
0.2260	-9.9748	40.3441
0.2280	-9.9240	40.2068
0.2300	-9.8731	40.0691
0.2320	-9.8223	39.9391
0.2340	-9.7715	39.8228
0.2360	-9.7206	39.7237
0.2380	-9.6698	39.6435
0.2400	-9.6190	39.5829
0.2420	-9.5681	39.5413
0.2440	-9.5173	39.5190
0.2460	-9.4664	39.5170
0.2480	-9.4156	39.5356
0.2500	-9.3648	39.5745
0.2520	-9.3139	39.6326
0.2540	-9.2631	39.7076
0.2560	-9.2123	39.7683
0.2580	-9.1614	39.5989
0.2600	-9.1106	38.9836
0.2620	-9.0598	37.9286
0.2640	-9.0090	36.5260
0.2660	-8.9581	34.8615
0.2680	-8.9073	33.0080
0.2700	-8.8565	31.0236
0.2720	-8.8057	28.9568
0.2740	-8.7548	26.8514
0.2760	-8.7040	24.7458
0.2780	-8.6532	22.6705
0.2800	-8.6024	20.6514
0.2820	-8.5515	18.7084
0.2840	-8.5007	16.8565
0.2860	-8.4499	15.1074
0.2880	-8.3991	13.4684
0.2900	-8.3483	11.9450
0.2920	-8.2975	10.5402
0.2940	-8.2467	9.2542
0.2960	-8.1959	8.0865
0.2980	-8.1451	7.0347
0.3000	-8.0942	6.0942
0.3020	-8.0434	5.2606
0.3040	-7.9926	4.5278
0.3060	-7.9418	3.8892
0.3080	-7.8910	3.3390
0.3100	-7.8402	2.8704
0.3120	-7.7894	2.4766
0.3140	-7.7386	2.1515
0.3160	-7.6878	1.8881
0.3180	-7.6370	1.6799
0.3200	-7.5862	1.5210
0.3220	-7.5354	1.4058
0.3240	-7.4846	1.3299
0.3260	-7.4338	1.2882
0.3280	-7.3830	1.2753
0.3300	-7.3322	1.2869
0.3320	-7.2814	1.3181
0.3340	-7.2306	1.3647
0.3360	-7.1798	1.4233
0.3380	-7.1289	1.4916
0.3400	-7.0781	1.5669
0.3420	-7.0273	1.6475
0.3440	-6.9765	1.7317
0.3460	-6.9257	1.8161
0.3480	-6.8749	1.8987
0.3500	-6.8242	1.9790
0.3520	-6.7734	2.0573
0.3540	-6.7226	2.1331
0.3560	-6.6717	2.2053
0.3580	-6.6209	2.2726
0.3600	-6.5701	2.3359
0.3620	-6.5193	2.3958
0.3640	-6.4685	2.4514
0.3660	-6.4177	2.5021
0.3680	-6.3669	2.5486
0.3700	-6.3161	2.5915
0.3720	-6.2653	2.6303
0.3740	-6.2145	2.6647
0.3760	-6.1637	2.6951
0.3780	-6.1129	2.7217
0.3800	-6.0620	2.7445
0.3820	-6.0112	2.7633
0.3840	-5.9604	2.7794
0.3860	-5.9096	2.7937
0.3880	-5.8588	2.8054
0.3900	-5.8080	2.8143
0.3920	-5.7572	2.8206
0.3940	-5.7064	2.8246
0.3960	-5.6556	2.8281
0.3980	-5.6048	2.8317
0.4000	-5.5540	2.8355
0.4020	-5.5032	2.8388
0.4040	-5.4524	2.8420
0.4060	-5.4016	2.8458
0.4080	-5.3508	2.8495
0.4100	-5.3000	2.8522
0.4120	-5.2492	2.8542
0.4140	-5.1984	2.8564
0.4160	-5.1476	2.8582
0.4180	-5.0968	2.8588
0.4200	-5.0460	2.8584
0.4220	-4.9952	2.8581
0.4240	-4.9444	2.8580
0.4260	-4.8936	2.8572
0.4280	-4.8428	2.8553
0.4300	-4.7921	2.8522
0.4320	-4.7413	2.8491
0.4340	-4.6905	2.8469
0.4360	-4.6397	2.8450
0.4380	-4.5889	2.8423
0.4400	-4.5381	2.8388
0.4420	-4.4873	2.8352
0.4440	-4.4365	2.8315
0.4460	-4.3858	2.8276
0.4480	-4.3350	2.8239
0.4500	-4.2842	2.8212
0.4520	-4.2334	2.8185
0.4540	-4.1826	2.8148
0.4560	-4.1318	2.8102
0.4580	-4.0810	2.8050
0.4600	-4.0302	2.7996
0.4620	-3.9794	2.7941
0.4640	-3.9286	2.7889
0.4660	-3.8779	2.7838
0.4680	-3.8271	2.7784
0.4700	-3.7763	2.7727
0.4720	-3.7255	2.7664
0.4740	-3.6747	2.7592
0.4760	-3.6239	2.7520
0.4780	-3.5731	2.7450
0.4800	-3.5222	2.7380
0.4820	-3.4714	2.7315
0.4840	-3.4206	2.7254
0.4860	-3.3698	2.7194
0.4880	-3.3190	2.7139
0.4900	-3.2682	2.7105
0.4920	-3.2174	2.7110
0.4940	-3.1666	2.7173
0.4960	-3.1158	2.7306
0.4980	-3.0650	2.7532
0.5000	-3.0142	2.7883
0.5020	-2.9634	2.8385
0.5040	-2.9126	2.9062
0.5060	-2.8618	2.9951
0.5080	-2.8110	3.1107
0.5100	-2.7602	3.2624
0.5120	-2.7094	3.4621
0.5140	-2.6585	3.7234
0.5160	-2.6077	4.0591
0.5180	-2.5569	4.4801
0.5200	-2.5061	4.9953
0.5220	-2.4553	5.6114
0.5240	-2.4045	6.3304
0.5260	-2.3538	7.1467
0.5280	-2.3030	8.0309
0.5300	-2.2522	8.9439
0.5320	-2.2014	9.8769
0.5340	-2.1506	10.8400
0.5360	-2.0998	11.8408
0.5380	-2.0490	12.8740
0.5400	-1.9982	13.9294
0.5420	-1.9474	14.9998
0.5440	-1.8966	16.0758
0.5460	-1.8458	17.1488
0.5480	-1.7950	18.2093
0.5500	-1.7442	19.2401
0.5520	-1.6934	20.2208
0.5540	-1.6426	21.1424
0.5560	-1.5918	22.0117
0.5580	-1.5410	22.8404
0.5600	-1.4902	23.6323
0.5620	-1.4394	24.3848
0.5640	-1.3886	25.0972
0.5660	-1.3378	25.7714
0.5680	-1.2870	26.4113
0.5700	-1.2362	27.0193
0.5720	-1.1853	27.5979
0.5740	-1.1345	28.1552
0.5760	-1.0837	28.7014
0.5780	-1.0329	29.2449
0.5800	-0.9821	29.7919
0.5820	-0.9313	30.3477
0.5840	-0.8805	30.9010
0.5860	-0.8297	31.4139
0.5880	-0.7789	31.8719
0.5900	-0.7281	32.2832
0.5920	-0.6773	32.6592
0.5940	-0.6265	33.0062
0.5960	-0.5757	33.3215
0.5980	-0.5249	33.5894
0.6000	-0.4741	33.7892
0.6020	-0.4233	33.9192
0.6040	-0.3725	33.9899
0.6060	-0.3217	34.0157
0.6080	-0.2709	34.0090
0.6100	-0.2201	33.9756
0.6120	-0.1693	33.9079
0.6140	-0.1185	33.7970
0.6160	-0.0677	33.6354
0.6180	-0.0169	33.4280
0.6200	0.0339	33.1896
0.6220	0.0847	32.9349
0.6240	0.1355	32.6731
0.6260	0.1863	32.4073
0.6280	0.2371	32.1378
0.6300	0.2879	31.8631
0.6320	0.3387	31.5685
0.6340	0.3895	31.2385
0.6360	0.4403	30.8703
0.6380	0.4911	30.4100
0.6400	0.5419	29.7773
0.6420	0.5927	28.9713
0.6440	0.6435	28.0324
0.6460	0.6943	27.0005
0.6480	0.7451	25.9046
0.6500	0.7959	24.7677
0.6520	0.8468	23.6103
0.6540	0.8976	22.4502
0.6560	0.9484	21.3033
0.6580	0.9992	20.1824
0.6600	1.0500	19.0972
0.6620	1.1008	18.0570
0.6640	1.1515	17.0692
0.6660	1.2023	16.1385
0.6680	1.2531	15.2684
0.6700	1.3039	14.4617
0.6720	1.3547	13.7193
0.6740	1.4055	13.0401
0.6760	1.4563	12.4221
0.6780	1.5072	11.8638
0.6800	1.5580	11.3639
0.6820	1.6088	10.9203
0.6840	1.6596	10.5302
0.6860	1.7104	10.1902
0.6880	1.7612	9.8968
0.6900	1.8120	9.6456
0.6920	1.8628	9.4329
0.6940	1.9136	9.2549
0.6960	1.9644	9.1080
0.6980	2.0152	8.9888
0.7000	2.0659	8.8948
0.7020	2.1167	8.8230
0.7040	2.1675	8.7697
0.7060	2.2183	8.7308
0.7080	2.2691	8.7033
0.7100	2.3199	8.6841
0.7120	2.3707	8.6707
0.7140	2.4215	8.6618
0.7160	2.4723	8.6568
0.7180	2.5231	8.6550
0.7200	2.5739	8.6549
0.7220	2.6247	8.6556
0.7240	2.6755	8.6567
0.7260	2.7263	8.6572
0.7280	2.7771	8.6572
0.7300	2.8279	8.6570
0.7320	2.8786	8.6563
0.7340	2.9294	8.6550
0.7360	2.9802	8.6532
0.7380	3.0310	8.6502
0.7400	3.0818	8.6456
0.7420	3.1326	8.6394
0.7440	3.1834	8.6324
0.7460	3.2342	8.6253
0.7480	3.2851	8.6176
0.7500	3.3359	8.6095
0.7520	3.3867	8.6023
0.7540	3.4375	8.5954
0.7560	3.4883	8.5877
0.7580	3.5391	8.5797
0.7600	3.5899	8.5717
0.7620	3.6407	8.5630
0.7640	3.6915	8.5538
0.7660	3.7423	8.5449
0.7680	3.7931	8.5362
0.7700	3.8440	8.5273
0.7720	3.8948	8.5192
0.7740	3.9456	8.5119
0.7760	3.9964	8.5048
0.7780	4.0472	8.4983
0.7800	4.0980	8.4924
0.7820	4.1488	8.4875
0.7840	4.1996	8.4844
0.7860	4.2504	8.4826
0.7880	4.3012	8.4814
0.7900	4.3520	8.4807
0.7920	4.4028	8.4810
0.7940	4.4536	8.4819
0.7960	4.5044	8.4829
0.7980	4.5552	8.4829
0.8000	4.6060	8.4808
0.8020	4.6568	8.4735
0.8040	4.7073	8.4550
0.8060	4.7576	8.4219
0.8080	4.8073	8.3816
0.8100	4.8562	8.3435
0.8120	4.9041	8.3098
0.8140	4.9505	8.2790
0.8160	4.9955	8.2510
0.8170	5.0172	8.2383
0.8180	5.0385	8.2267
