# Supplementary material for: A novel rind puncture technique to measure rind thickness and diameter in plant stalks
Source: Plant Methods. 2020 Apr 1;16:44. doi: 10.1186/s13007-020-00587-4 (PMC7110687; doi:10.1186/s13007-020-00587-4)
Supplement: Supplementary file 2 — Additional file 2: Sample puncture data. These files are comma delimited csv files which contain force displacement data gathered from the instron universal testing system during puncture tests of poison hemlock. [file 13007_2020_587_MOESM2_ESM.zip › 02_4.csv]

Time	Displacement	Force
(s)	(mm)	(N)
0.0000	-17.5486	0.0071
0.0020	-17.5486	0.0069
0.0040	-17.5486	0.0074
0.0060	-17.5486	0.0108
0.0080	-17.5485	0.0182
0.0100	-17.5482	0.0314
0.0120	-17.5477	0.0500
0.0140	-17.5469	0.0700
0.0160	-17.5455	0.0905
0.0180	-17.5435	0.1126
0.0200	-17.5408	0.1362
0.0220	-17.5371	0.1597
0.0240	-17.5323	0.1827
0.0260	-17.5263	0.2051
0.0280	-17.5189	0.2265
0.0300	-17.5101	0.2469
0.0320	-17.4996	0.2668
0.0340	-17.4874	0.2843
0.0360	-17.4733	0.2995
0.0380	-17.4573	0.3133
0.0400	-17.4392	0.3262
0.0420	-17.4190	0.3371
0.0440	-17.3966	0.3460
0.0460	-17.3718	0.3540
0.0480	-17.3448	0.3607
0.0500	-17.3154	0.3618
0.0520	-17.2836	0.3528
0.0540	-17.2495	0.3337
0.0560	-17.2132	0.3082
0.0580	-17.1749	0.2787
0.0600	-17.1348	0.2470
0.0620	-17.0930	0.2147
0.0640	-17.0498	0.1836
0.0660	-17.0054	0.1552
0.0680	-16.9599	0.1301
0.0700	-16.9135	0.1080
0.0720	-16.8663	0.0888
0.0740	-16.8184	0.0734
0.0760	-16.7700	0.0621
0.0780	-16.7211	0.0535
0.0800	-16.6719	0.0464
0.0820	-16.6222	0.0409
0.0840	-16.5723	0.0372
0.0860	-16.5220	0.0345
0.0880	-16.4715	0.0323
0.0900	-16.4208	0.0301
0.0920	-16.3699	0.0320
0.0940	-16.3188	0.0523
0.0960	-16.2676	0.1106
0.0980	-16.2162	0.2251
0.1000	-16.1646	0.4131
0.1020	-16.1130	0.6902
0.1040	-16.0612	1.0674
0.1060	-16.0094	1.5524
0.1080	-15.9575	2.1479
0.1100	-15.9055	2.8538
0.1120	-15.8536	3.6688
0.1140	-15.8016	4.5881
0.1160	-15.7496	5.6039
0.1180	-15.6976	6.7086
0.1200	-15.6456	7.8923
0.1220	-15.5937	9.1382
0.1240	-15.5418	10.4320
0.1260	-15.4900	11.7646
0.1280	-15.4382	13.1274
0.1300	-15.3864	14.5124
0.1320	-15.3348	15.9132
0.1340	-15.2831	17.3246
0.1360	-15.2316	18.7414
0.1380	-15.1801	20.1547
0.1400	-15.1287	21.5569
0.1420	-15.0773	22.9446
0.1440	-15.0260	24.3166
0.1460	-14.9747	25.6715
0.1480	-14.9235	27.0072
0.1500	-14.8723	28.3217
0.1520	-14.8211	29.6148
0.1540	-14.7700	30.8857
0.1560	-14.7190	32.1337
0.1580	-14.6679	33.3587
0.1600	-14.6169	34.5591
0.1620	-14.5659	35.7329
0.1640	-14.5149	36.8799
0.1660	-14.4640	38.0001
0.1680	-14.4131	39.0929
0.1700	-14.3622	40.1595
0.1720	-14.3113	41.2012
0.1740	-14.2604	42.2205
0.1760	-14.2095	43.2203
0.1780	-14.1586	44.2020
0.1800	-14.1077	45.1675
0.1820	-14.0568	46.1187
0.1840	-14.0060	47.0375
0.1860	-13.9551	47.8549
0.1880	-13.9042	48.5330
0.1900	-13.8534	49.0822
0.1920	-13.8025	49.5257
0.1940	-13.7517	49.8841
0.1960	-13.7008	50.1736
0.1980	-13.6500	50.4077
0.2000	-13.5991	50.5994
0.2020	-13.5483	50.7576
0.2040	-13.4974	50.8868
0.2060	-13.4465	50.9930
0.2080	-13.3957	51.0849
0.2100	-13.3448	51.1703
0.2120	-13.2940	51.2566
0.2140	-13.2431	51.3505
0.2160	-13.1923	51.4565
0.2180	-13.1414	51.5769
0.2200	-13.0906	51.7132
0.2220	-13.0397	51.8660
0.2240	-12.9889	52.0348
0.2260	-12.9380	52.2194
0.2280	-12.8872	52.4204
0.2300	-12.8363	52.6385
0.2320	-12.7855	52.8720
0.2340	-12.7347	53.1189
0.2360	-12.6838	53.3775
0.2380	-12.6330	53.6448
0.2400	-12.5821	53.9173
0.2420	-12.5313	54.1931
0.2440	-12.4804	54.4700
0.2460	-12.4296	54.7425
0.2480	-12.3788	54.9597
0.2500	-12.3280	54.8403
0.2520	-12.2771	54.1398
0.2540	-12.2263	52.8728
0.2560	-12.1755	51.1536
0.2580	-12.1247	49.0951
0.2600	-12.0738	46.7865
0.2620	-12.0230	44.2983
0.2640	-11.9722	41.6916
0.2660	-11.9214	39.0188
0.2680	-11.8705	36.3282
0.2700	-11.8197	33.6605
0.2720	-11.7688	31.0481
0.2740	-11.7180	28.5177
0.2760	-11.6672	26.0891
0.2780	-11.6163	23.7759
0.2800	-11.5655	21.5880
0.2820	-11.5146	19.5335
0.2840	-11.4638	17.6201
0.2860	-11.4130	15.8527
0.2880	-11.3621	14.2309
0.2900	-11.3113	12.7532
0.2920	-11.2605	11.4168
0.2940	-11.2096	10.2165
0.2960	-11.1588	9.1473
0.2980	-11.1080	8.2026
0.3000	-11.0571	7.3730
0.3020	-11.0063	6.6512
0.3040	-10.9555	6.0310
0.3060	-10.9047	5.5055
0.3080	-10.8539	5.0674
0.3100	-10.8031	4.7078
0.3120	-10.7523	4.4184
0.3140	-10.7015	4.1923
0.3160	-10.6507	4.0222
0.3180	-10.5998	3.9011
0.3200	-10.5490	3.8232
0.3220	-10.4982	3.7825
0.3240	-10.4474	3.7734
0.3260	-10.3966	3.7900
0.3280	-10.3458	3.8275
0.3300	-10.2950	3.8829
0.3320	-10.2442	3.9525
0.3340	-10.1934	4.0324
0.3360	-10.1426	4.1195
0.3380	-10.0918	4.2109
0.3400	-10.0410	4.3047
0.3420	-9.9902	4.3991
0.3440	-9.9394	4.4925
0.3460	-9.8886	4.5841
0.3480	-9.8378	4.6730
0.3500	-9.7871	4.7583
0.3520	-9.7363	4.8394
0.3540	-9.6855	4.9158
0.3560	-9.6347	4.9871
0.3580	-9.5839	5.0536
0.3600	-9.5331	5.1145
0.3620	-9.4823	5.1705
0.3640	-9.4315	5.2220
0.3660	-9.3807	5.2682
0.3680	-9.3299	5.3087
0.3700	-9.2791	5.3436
0.3720	-9.2283	5.3739
0.3740	-9.1775	5.3997
0.3760	-9.1267	5.4211
0.3780	-9.0759	5.4389
0.3800	-9.0250	5.4530
0.3820	-8.9742	5.4633
0.3840	-8.9234	5.4706
0.3860	-8.8726	5.4755
0.3880	-8.8218	5.4781
0.3900	-8.7710	5.4787
0.3920	-8.7202	5.4773
0.3940	-8.6694	5.4748
0.3960	-8.6186	5.4721
0.3980	-8.5678	5.4694
0.4000	-8.5170	5.4663
0.4020	-8.4662	5.4624
0.4040	-8.4154	5.4576
0.4060	-8.3647	5.4529
0.4080	-8.3139	5.4488
0.4100	-8.2631	5.4457
0.4120	-8.2123	5.4435
0.4140	-8.1615	5.4415
0.4160	-8.1107	5.4396
0.4180	-8.0599	5.4377
0.4200	-8.0091	5.4357
0.4220	-7.9583	5.4344
0.4240	-7.9075	5.4338
0.4260	-7.8567	5.4337
0.4280	-7.8060	5.4342
0.4300	-7.7552	5.4355
0.4320	-7.7044	5.4377
0.4340	-7.6536	5.4403
0.4360	-7.6028	5.4423
0.4380	-7.5520	5.4436
0.4400	-7.5012	5.4449
0.4420	-7.4504	5.4467
0.4440	-7.3996	5.4490
0.4460	-7.3488	5.4514
0.4480	-7.2980	5.4538
0.4500	-7.2472	5.4562
0.4520	-7.1964	5.4583
0.4540	-7.1456	5.4605
0.4560	-7.0947	5.4625
0.4580	-7.0439	5.4640
0.4600	-6.9931	5.4668
0.4620	-6.9423	5.4704
0.4640	-6.8915	5.4732
0.4660	-6.8407	5.4753
0.4680	-6.7899	5.4770
0.4700	-6.7391	5.4783
0.4720	-6.6883	5.4792
0.4740	-6.6375	5.4792
0.4760	-6.5867	5.4793
0.4780	-6.5359	5.4806
0.4800	-6.4851	5.4819
0.4820	-6.4343	5.4822
0.4840	-6.3835	5.4821
0.4860	-6.3327	5.4826
0.4880	-6.2819	5.4836
0.4900	-6.2311	5.4843
0.4920	-6.1803	5.4847
0.4940	-6.1295	5.4848
0.4960	-6.0787	5.4843
0.4980	-6.0279	5.4830
0.5000	-5.9771	5.4813
0.5020	-5.9263	5.4798
0.5040	-5.8754	5.4781
0.5060	-5.8246	5.4750
0.5080	-5.7738	5.4701
0.5100	-5.7230	5.4637
0.5120	-5.6722	5.4568
0.5140	-5.6214	5.4496
0.5160	-5.5706	5.4421
0.5180	-5.5198	5.4339
0.5200	-5.4690	5.4257
0.5220	-5.4182	5.4185
0.5240	-5.3674	5.4122
0.5260	-5.3166	5.4062
0.5280	-5.2658	5.3998
0.5300	-5.2150	5.3938
0.5320	-5.1642	5.3892
0.5340	-5.1134	5.3857
0.5360	-5.0626	5.3825
0.5380	-5.0118	5.3802
0.5400	-4.9610	5.3787
0.5420	-4.9102	5.3773
0.5440	-4.8594	5.3752
0.5460	-4.8086	5.3720
0.5480	-4.7578	5.3684
0.5500	-4.7071	5.3654
0.5520	-4.6563	5.3629
0.5540	-4.6055	5.3601
0.5560	-4.5547	5.3570
0.5580	-4.5039	5.3544
0.5600	-4.4531	5.3530
0.5620	-4.4023	5.3517
0.5640	-4.3515	5.3499
0.5660	-4.3007	5.3488
0.5680	-4.2500	5.3480
0.5700	-4.1992	5.3466
0.5720	-4.1484	5.3450
0.5740	-4.0976	5.3437
0.5760	-4.0468	5.3425
0.5780	-3.9960	5.3407
0.5800	-3.9452	5.3384
0.5820	-3.8944	5.3359
0.5840	-3.8436	5.3330
0.5860	-3.7928	5.3298
0.5880	-3.7420	5.3264
0.5900	-3.6912	5.3224
0.5920	-3.6404	5.3184
0.5940	-3.5896	5.3151
0.5960	-3.5388	5.3119
0.5980	-3.4880	5.3084
0.6000	-3.4372	5.3055
0.6020	-3.3864	5.3029
0.6040	-3.3356	5.3004
0.6060	-3.2848	5.2982
0.6080	-3.2340	5.2965
0.6100	-3.1832	5.2952
0.6120	-3.1324	5.2939
0.6140	-3.0816	5.2928
0.6160	-3.0308	5.2944
0.6180	-2.9800	5.3013
0.6200	-2.9292	5.3154
0.6220	-2.8784	5.3399
0.6240	-2.8276	5.3789
0.6260	-2.7768	5.4366
0.6280	-2.7260	5.5164
0.6300	-2.6752	5.6215
0.6320	-2.6244	5.7584
0.6340	-2.5735	5.9380
0.6360	-2.5227	6.1773
0.6380	-2.4719	6.4979
0.6400	-2.4211	6.9204
0.6420	-2.3703	7.4625
0.6440	-2.3195	8.1374
0.6460	-2.2687	8.9530
0.6480	-2.2180	9.9122
0.6500	-2.1672	11.0001
0.6520	-2.1164	12.1695
0.6540	-2.0656	13.3870
0.6560	-2.0148	14.6505
0.6580	-1.9640	15.9654
0.6600	-1.9132	17.3337
0.6620	-1.8624	18.7467
0.6640	-1.8116	20.1721
0.6660	-1.7608	21.5718
0.6680	-1.7100	22.9258
0.6700	-1.6592	24.2228
0.6720	-1.6084	25.4534
0.6740	-1.5576	26.6165
0.6760	-1.5068	27.7143
0.6780	-1.4560	28.7485
0.6800	-1.4052	29.7193
0.6820	-1.3544	30.6260
0.6840	-1.3035	31.4736
0.6860	-1.2527	32.2735
0.6880	-1.2019	33.0342
0.6900	-1.1511	33.7627
0.6920	-1.1003	34.4652
0.6940	-1.0495	35.1455
0.6960	-0.9987	35.8070
0.6980	-0.9479	36.4519
0.7000	-0.8971	37.0841
0.7020	-0.8463	37.7137
0.7040	-0.7955	38.3494
0.7060	-0.7447	38.9937
0.7080	-0.6939	39.6374
0.7100	-0.6431	40.2517
0.7120	-0.5923	40.8199
0.7140	-0.5415	41.3434
0.7160	-0.4907	41.7870
0.7180	-0.4399	42.1228
0.7200	-0.3891	42.3675
0.7220	-0.3383	42.5493
0.7240	-0.2875	42.6888
0.7260	-0.2368	42.8010
0.7280	-0.1860	42.8795
0.7300	-0.1352	42.8965
0.7320	-0.0844	42.8576
0.7340	-0.0336	42.7869
0.7360	0.0172	42.7073
0.7380	0.0680	42.6356
0.7400	0.1188	42.5579
0.7420	0.1696	42.3723
0.7440	0.2204	41.9859
0.7460	0.2712	41.4110
0.7480	0.3220	40.6774
0.7500	0.3728	39.7747
0.7520	0.4236	38.6889
0.7540	0.4744	37.4199
0.7560	0.5252	36.0032
0.7580	0.5760	34.4865
0.7600	0.6268	32.9113
0.7620	0.6776	31.3111
0.7640	0.7285	29.7107
0.7660	0.7793	28.1285
0.7680	0.8301	26.5814
0.7700	0.8809	25.0853
0.7720	0.9317	23.6537
0.7740	0.9825	22.2959
0.7760	1.0334	21.0175
0.7780	1.0842	19.8232
0.7800	1.1350	18.7167
0.7820	1.1858	17.6988
0.7840	1.2366	16.7685
0.7860	1.2874	15.9247
0.7880	1.3382	15.1648
0.7900	1.3890	14.4853
0.7920	1.4398	13.8814
0.7940	1.4906	13.3478
0.7960	1.5414	12.8799
0.7980	1.5922	12.4728
0.8000	1.6430	12.1207
0.8020	1.6938	11.8180
0.8040	1.7446	11.5597
0.8060	1.7954	11.3406
0.8080	1.8462	11.1560
0.8100	1.8970	11.0018
0.8120	1.9478	10.8730
0.8140	1.9985	10.7649
0.8160	2.0493	10.6741
0.8180	2.1001	10.5980
0.8200	2.1509	10.5332
0.8220	2.2017	10.4761
0.8240	2.2525	10.4244
0.8260	2.3033	10.3761
0.8280	2.3541	10.3295
0.8300	2.4049	10.2843
0.8320	2.4557	10.2406
0.8340	2.5065	10.1984
0.8360	2.5573	10.1578
0.8380	2.6081	10.1189
0.8400	2.6589	10.0813
0.8420	2.7097	10.0451
0.8440	2.7605	10.0098
0.8460	2.8113	9.9756
0.8480	2.8621	9.9425
0.8500	2.9129	9.9111
0.8520	2.9637	9.8816
0.8540	3.0145	9.8537
0.8560	3.0653	9.8265
0.8580	3.1161	9.7997
0.8600	3.1669	9.7739
0.8620	3.2177	9.7495
0.8640	3.2685	9.7263
0.8660	3.3193	9.7043
0.8680	3.3701	9.6846
0.8700	3.4209	9.6673
0.8720	3.4717	9.6509
0.8740	3.5225	9.6345
0.8760	3.5733	9.6182
0.8780	3.6241	9.6027
0.8800	3.6749	9.5886
0.8820	3.7257	9.5765
0.8840	3.7766	9.5655
0.8860	3.8274	9.5543
0.8880	3.8782	9.5432
0.8900	3.9290	9.5327
0.8920	3.9798	9.5221
0.8940	4.0306	9.5109
0.8960	4.0814	9.4994
0.8980	4.1322	9.4880
0.9000	4.1830	9.4771
0.9020	4.2338	9.4668
0.9040	4.2846	9.4561
0.9060	4.3354	9.4448
0.9080	4.3862	9.4331
0.9100	4.4370	9.4216
0.9120	4.4878	9.4103
0.9140	4.5386	9.3980
0.9160	4.5894	9.3834
0.9180	4.6402	9.3650
0.9200	4.6909	9.3381
0.9220	4.7413	9.2973
0.9240	4.7912	9.2451
0.9260	4.8405	9.1902
0.9280	4.8888	9.1372
0.9300	4.9359	9.0854
0.9320	4.9816	9.0346
0.9330	5.0037	9.0098
0.9340	5.0255	8.9858
