# Supplementary material for: A novel rind puncture technique to measure rind thickness and diameter in plant stalks
Source: Plant Methods. 2020 Apr 1;16:44. doi: 10.1186/s13007-020-00587-4 (PMC7110687; doi:10.1186/s13007-020-00587-4)
Supplement: Supplementary file 2 — Additional file 2: Sample puncture data. These files are comma delimited csv files which contain force displacement data gathered from the instron universal testing system during puncture tests of poison hemlock. [file 13007_2020_587_MOESM2_ESM.zip › 02_5.csv]

Time	Displacement	Force
(s)	(mm)	(N)
0.0000	-21.3153	-0.0005
0.0020	-21.3153	-0.0019
0.0040	-21.3153	-0.0018
0.0060	-21.3153	0.0022
0.0080	-21.3152	0.0109
0.0100	-21.3149	0.0246
0.0120	-21.3144	0.0437
0.0140	-21.3136	0.0657
0.0160	-21.3122	0.0882
0.0180	-21.3102	0.1108
0.0200	-21.3074	0.1346
0.0220	-21.3037	0.1594
0.0240	-21.2989	0.1831
0.0260	-21.2929	0.2053
0.0280	-21.2855	0.2270
0.0300	-21.2766	0.2481
0.0320	-21.2661	0.2671
0.0340	-21.2538	0.2843
0.0360	-21.2397	0.2998
0.0380	-21.2236	0.3141
0.0400	-21.2054	0.3269
0.0420	-21.1851	0.3384
0.0440	-21.1626	0.3488
0.0460	-21.1378	0.3589
0.0480	-21.1106	0.3675
0.0500	-21.0811	0.3711
0.0520	-21.0491	0.3655
0.0540	-21.0149	0.3493
0.0560	-20.9785	0.3245
0.0580	-20.9401	0.2944
0.0600	-20.8998	0.2620
0.0620	-20.8579	0.2295
0.0640	-20.8145	0.1992
0.0660	-20.7700	0.1716
0.0680	-20.7243	0.1455
0.0700	-20.6777	0.1212
0.0720	-20.6304	0.1000
0.0740	-20.5824	0.0831
0.0760	-20.5339	0.0716
0.0780	-20.4849	0.0714
0.0800	-20.4355	0.0902
0.0820	-20.3857	0.1320
0.0840	-20.3357	0.1969
0.0860	-20.2854	0.2838
0.0880	-20.2349	0.3914
0.0900	-20.1841	0.5183
0.0920	-20.1332	0.6626
0.0940	-20.0821	0.8281
0.0960	-20.0308	1.0303
0.0980	-19.9794	1.2907
0.1000	-19.9279	1.6303
0.1020	-19.8763	2.0680
0.1040	-19.8246	2.6180
0.1060	-19.7728	3.2864
0.1080	-19.7209	4.0730
0.1100	-19.6691	4.9753
0.1120	-19.6171	5.9882
0.1140	-19.5652	7.1017
0.1160	-19.5132	8.3040
0.1180	-19.4613	9.5854
0.1200	-19.4094	10.9374
0.1220	-19.3575	12.3512
0.1240	-19.3056	13.8185
0.1260	-19.2538	15.3297
0.1280	-19.2021	16.8700
0.1300	-19.1504	18.4280
0.1320	-19.0988	19.9995
0.1340	-19.0472	21.5825
0.1360	-18.9957	23.1738
0.1380	-18.9442	24.7644
0.1400	-18.8928	26.3453
0.1420	-18.8415	27.9132
0.1440	-18.7902	29.4676
0.1460	-18.7389	31.0089
0.1480	-18.6877	32.5372
0.1500	-18.6365	34.0523
0.1520	-18.5854	35.5530
0.1540	-18.5343	37.0363
0.1560	-18.4832	38.4987
0.1580	-18.4322	39.9364
0.1600	-18.3812	41.3475
0.1620	-18.3302	42.7321
0.1640	-18.2793	44.0869
0.1660	-18.2283	45.3900
0.1680	-18.1774	46.6219
0.1700	-18.1265	47.7834
0.1720	-18.0756	48.8848
0.1740	-18.0247	49.9355
0.1760	-17.9738	50.9427
0.1780	-17.9229	51.9116
0.1800	-17.8720	52.8460
0.1820	-17.8212	53.7498
0.1840	-17.7703	54.6269
0.1860	-17.7194	55.4818
0.1880	-17.6686	56.3178
0.1900	-17.6177	57.1355
0.1920	-17.5669	57.9332
0.1940	-17.5160	58.7072
0.1960	-17.4652	59.4525
0.1980	-17.4143	60.1662
0.2000	-17.3635	60.8454
0.2020	-17.3126	61.4594
0.2040	-17.2618	61.8251
0.2060	-17.2109	61.7143
0.2080	-17.1601	61.1063
0.2100	-17.1092	60.0863
0.2120	-17.0584	58.7345
0.2140	-17.0075	57.0937
0.2160	-16.9566	55.2108
0.2180	-16.9058	53.1428
0.2200	-16.8549	50.9509
0.2220	-16.8040	48.6894
0.2240	-16.7532	46.3534
0.2260	-16.7023	43.8771
0.2280	-16.6514	41.2631
0.2300	-16.6006	38.5671
0.2320	-16.5497	35.8455
0.2340	-16.4988	33.1401
0.2360	-16.4479	30.4844
0.2380	-16.3971	27.9054
0.2400	-16.3462	25.4244
0.2420	-16.2953	23.0588
0.2440	-16.2445	20.8220
0.2460	-16.1936	18.7237
0.2480	-16.1427	16.7703
0.2500	-16.0919	14.9650
0.2520	-16.0410	13.3085
0.2540	-15.9902	11.7994
0.2560	-15.9394	10.4354
0.2580	-15.8885	9.2124
0.2600	-15.8377	8.1239
0.2620	-15.7869	7.1616
0.2640	-15.7360	6.3181
0.2660	-15.6852	5.5854
0.2680	-15.6344	4.9559
0.2700	-15.5836	4.4221
0.2720	-15.5327	3.9751
0.2740	-15.4819	3.6061
0.2760	-15.4311	3.3075
0.2780	-15.3803	3.0714
0.2800	-15.3295	2.8908
0.2820	-15.2787	2.7588
0.2840	-15.2279	2.6688
0.2860	-15.1771	2.6151
0.2880	-15.1263	2.5924
0.2900	-15.0755	2.5965
0.2920	-15.0247	2.6229
0.2940	-14.9739	2.6673
0.2960	-14.9231	2.7255
0.2980	-14.8724	2.7938
0.3000	-14.8216	2.8698
0.3020	-14.7708	2.9513
0.3040	-14.7200	3.0363
0.3060	-14.6692	3.1236
0.3080	-14.6184	3.2112
0.3100	-14.5676	3.2972
0.3120	-14.5168	3.3807
0.3140	-14.4660	3.4616
0.3160	-14.4152	3.5394
0.3180	-14.3644	3.6135
0.3200	-14.3136	3.6827
0.3220	-14.2628	3.7464
0.3240	-14.2120	3.8060
0.3260	-14.1612	3.8612
0.3280	-14.1104	3.9108
0.3300	-14.0596	3.9542
0.3320	-14.0088	3.9923
0.3340	-13.9580	4.0256
0.3360	-13.9072	4.0544
0.3380	-13.8564	4.0789
0.3400	-13.8056	4.0997
0.3420	-13.7548	4.1172
0.3440	-13.7040	4.1313
0.3460	-13.6532	4.1423
0.3480	-13.6024	4.1509
0.3500	-13.5516	4.1575
0.3520	-13.5008	4.1619
0.3540	-13.4500	4.1645
0.3560	-13.3992	4.1653
0.3580	-13.3484	4.1643
0.3600	-13.2976	4.1616
0.3620	-13.2468	4.1586
0.3640	-13.1960	4.1562
0.3660	-13.1452	4.1539
0.3680	-13.0944	4.1514
0.3700	-13.0436	4.1488
0.3720	-12.9928	4.1456
0.3740	-12.9420	4.1417
0.3760	-12.8912	4.1374
0.3780	-12.8404	4.1337
0.3800	-12.7896	4.1303
0.3820	-12.7388	4.1263
0.3840	-12.6880	4.1220
0.3860	-12.6371	4.1177
0.3880	-12.5863	4.1133
0.3900	-12.5355	4.1094
0.3920	-12.4847	4.1063
0.3940	-12.4340	4.1039
0.3960	-12.3832	4.1029
0.3980	-12.3324	4.1035
0.4000	-12.2816	4.1046
0.4020	-12.2308	4.1056
0.4040	-12.1800	4.1063
0.4060	-12.1292	4.1076
0.4080	-12.0784	4.1092
0.4100	-12.0276	4.1103
0.4120	-11.9768	4.1122
0.4140	-11.9260	4.1156
0.4160	-11.8752	4.1196
0.4180	-11.8244	4.1234
0.4200	-11.7736	4.1270
0.4220	-11.7228	4.1311
0.4240	-11.6720	4.1360
0.4260	-11.6212	4.1418
0.4280	-11.5704	4.1479
0.4300	-11.5196	4.1538
0.4320	-11.4688	4.1598
0.4340	-11.4180	4.1663
0.4360	-11.3672	4.1728
0.4380	-11.3164	4.1790
0.4400	-11.2656	4.1850
0.4420	-11.2148	4.1904
0.4440	-11.1640	4.1959
0.4460	-11.1132	4.2023
0.4480	-11.0623	4.2092
0.4500	-11.0115	4.2159
0.4520	-10.9607	4.2227
0.4540	-10.9099	4.2302
0.4560	-10.8591	4.2380
0.4580	-10.8083	4.2455
0.4600	-10.7575	4.2522
0.4620	-10.7067	4.2584
0.4640	-10.6559	4.2645
0.4660	-10.6051	4.2702
0.4680	-10.5543	4.2752
0.4700	-10.5035	4.2799
0.4720	-10.4527	4.2844
0.4740	-10.4019	4.2889
0.4760	-10.3511	4.2926
0.4780	-10.3003	4.2960
0.4800	-10.2495	4.2996
0.4820	-10.1987	4.3033
0.4840	-10.1479	4.3071
0.4860	-10.0971	4.3107
0.4880	-10.0463	4.3133
0.4900	-9.9955	4.3148
0.4920	-9.9447	4.3159
0.4940	-9.8939	4.3169
0.4960	-9.8431	4.3183
0.4980	-9.7923	4.3191
0.5000	-9.7415	4.3181
0.5020	-9.6907	4.3157
0.5040	-9.6399	4.3132
0.5060	-9.5891	4.3106
0.5080	-9.5383	4.3068
0.5100	-9.4875	4.3020
0.5120	-9.4367	4.2966
0.5140	-9.3859	4.2904
0.5160	-9.3351	4.2835
0.5180	-9.2843	4.2763
0.5200	-9.2335	4.2688
0.5220	-9.1827	4.2613
0.5240	-9.1319	4.2537
0.5260	-9.0811	4.2466
0.5280	-9.0303	4.2399
0.5300	-8.9795	4.2335
0.5320	-8.9287	4.2270
0.5340	-8.8779	4.2210
0.5360	-8.8271	4.2154
0.5380	-8.7763	4.2102
0.5400	-8.7254	4.2049
0.5420	-8.6746	4.1995
0.5440	-8.6238	4.1949
0.5460	-8.5730	4.1910
0.5480	-8.5223	4.1874
0.5500	-8.4715	4.1838
0.5520	-8.4207	4.1804
0.5540	-8.3699	4.1773
0.5560	-8.3191	4.1743
0.5580	-8.2683	4.1706
0.5600	-8.2175	4.1666
0.5620	-8.1667	4.1625
0.5640	-8.1159	4.1584
0.5660	-8.0651	4.1535
0.5680	-8.0143	4.1471
0.5700	-7.9635	4.1401
0.5720	-7.9127	4.1333
0.5740	-7.8619	4.1270
0.5760	-7.8111	4.1212
0.5780	-7.7604	4.1164
0.5800	-7.7096	4.1121
0.5820	-7.6588	4.1074
0.5840	-7.6080	4.1025
0.5860	-7.5572	4.0975
0.5880	-7.5064	4.0927
0.5900	-7.4556	4.0881
0.5920	-7.4048	4.0837
0.5940	-7.3540	4.0793
0.5960	-7.3032	4.0753
0.5980	-7.2524	4.0720
0.6000	-7.2016	4.0693
0.6020	-7.1507	4.0666
0.6040	-7.0999	4.0637
0.6060	-7.0491	4.0611
0.6080	-6.9983	4.0607
0.6100	-6.9475	4.0623
0.6120	-6.8967	4.0638
0.6140	-6.8459	4.0644
0.6160	-6.7951	4.0645
0.6180	-6.7443	4.0647
0.6200	-6.6935	4.0651
0.6220	-6.6427	4.0652
0.6240	-6.5919	4.0654
0.6260	-6.5411	4.0662
0.6280	-6.4903	4.0665
0.6300	-6.4395	4.0650
0.6320	-6.3887	4.0624
0.6340	-6.3379	4.0603
0.6360	-6.2871	4.0582
0.6380	-6.2363	4.0552
0.6400	-6.1855	4.0515
0.6420	-6.1347	4.0478
0.6440	-6.0838	4.0443
0.6460	-6.0330	4.0402
0.6480	-5.9822	4.0354
0.6500	-5.9314	4.0313
0.6520	-5.8806	4.0277
0.6540	-5.8298	4.0234
0.6560	-5.7790	4.0178
0.6580	-5.7282	4.0111
0.6600	-5.6774	4.0040
0.6620	-5.6266	3.9972
0.6640	-5.5758	3.9905
0.6660	-5.5250	3.9840
0.6680	-5.4742	3.9782
0.6700	-5.4235	3.9737
0.6720	-5.3727	3.9704
0.6740	-5.3219	3.9674
0.6760	-5.2711	3.9647
0.6780	-5.2203	3.9624
0.6800	-5.1695	3.9611
0.6820	-5.1187	3.9601
0.6840	-5.0679	3.9589
0.6860	-5.0171	3.9580
0.6880	-4.9663	3.9574
0.6900	-4.9155	3.9564
0.6920	-4.8647	3.9544
0.6940	-4.8139	3.9511
0.6960	-4.7631	3.9472
0.6980	-4.7123	3.9436
0.7000	-4.6615	3.9401
0.7020	-4.6108	3.9360
0.7040	-4.5600	3.9307
0.7060	-4.5092	3.9248
0.7080	-4.4584	3.9197
0.7100	-4.4076	3.9151
0.7120	-4.3568	3.9102
0.7140	-4.3060	3.9058
0.7160	-4.2552	3.9017
0.7180	-4.2044	3.8967
0.7200	-4.1536	3.8913
0.7220	-4.1028	3.8863
0.7240	-4.0520	3.8813
0.7260	-4.0012	3.8760
0.7280	-3.9504	3.8705
0.7300	-3.8996	3.8656
0.7320	-3.8488	3.8610
0.7340	-3.7980	3.8567
0.7360	-3.7472	3.8525
0.7380	-3.6964	3.8480
0.7400	-3.6456	3.8443
0.7420	-3.5948	3.8414
0.7440	-3.5440	3.8399
0.7460	-3.4932	3.8426
0.7480	-3.4424	3.8576
0.7500	-3.3916	3.9018
0.7520	-3.3408	3.9992
0.7540	-3.2900	4.1729
0.7560	-3.2392	4.4386
0.7580	-3.1884	4.8065
0.7600	-3.1376	5.2718
0.7620	-3.0868	5.8188
0.7640	-3.0360	6.4464
0.7660	-2.9852	7.1610
0.7680	-2.9344	7.9567
0.7700	-2.8836	8.8242
0.7720	-2.8328	9.7432
0.7740	-2.7820	10.6993
0.7760	-2.7312	11.6937
0.7780	-2.6804	12.7392
0.7800	-2.6296	13.8366
0.7820	-2.5788	14.9334
0.7840	-2.5280	15.9884
0.7860	-2.4772	17.0159
0.7880	-2.4264	18.0457
0.7900	-2.3756	19.0881
0.7920	-2.3248	20.1362
0.7940	-2.2740	21.1804
0.7960	-2.2232	22.2108
0.7980	-2.1724	23.2196
0.8000	-2.1216	24.1885
0.8020	-2.0708	25.1021
0.8040	-2.0200	25.9640
0.8060	-1.9692	26.7922
0.8080	-1.9184	27.6037
0.8100	-1.8677	28.4071
0.8120	-1.8169	29.2039
0.8140	-1.7661	29.9820
0.8160	-1.7153	30.7313
0.8180	-1.6645	31.4598
0.8200	-1.6137	32.1791
0.8220	-1.5628	32.8941
0.8240	-1.5120	33.6050
0.8260	-1.4612	34.3125
0.8280	-1.4104	35.0204
0.8300	-1.3596	35.7336
0.8320	-1.3088	36.4465
0.8340	-1.2580	37.1392
0.8360	-1.2072	37.8050
0.8380	-1.1564	38.4425
0.8400	-1.1056	39.0477
0.8420	-1.0548	39.6203
0.8440	-1.0040	40.1638
0.8460	-0.9532	40.6808
0.8480	-0.9024	41.1782
0.8500	-0.8516	41.6640
0.8520	-0.8008	42.1463
0.8540	-0.7500	42.6273
0.8560	-0.6992	43.0632
0.8580	-0.6484	43.3774
0.8600	-0.5976	43.5535
0.8620	-0.5468	43.6253
0.8640	-0.4960	43.6354
0.8660	-0.4452	43.6181
0.8680	-0.3944	43.5981
0.8700	-0.3436	43.5941
0.8720	-0.2928	43.6221
0.8740	-0.2420	43.6856
0.8760	-0.1912	43.7649
0.8780	-0.1404	43.8088
0.8800	-0.0896	43.7211
0.8820	-0.0388	43.4745
0.8840	0.0121	43.0797
0.8860	0.0629	42.5363
0.8880	0.1137	41.8484
0.8900	0.1645	41.0284
0.8920	0.2153	40.0922
0.8940	0.2661	39.0331
0.8960	0.3169	37.8225
0.8980	0.3677	36.4752
0.9000	0.4185	35.0308
0.9020	0.4693	33.5274
0.9040	0.5201	31.9966
0.9060	0.5709	30.4627
0.9080	0.6217	28.9457
0.9100	0.6725	27.4629
0.9120	0.7233	26.0258
0.9140	0.7741	24.6382
0.9160	0.8249	23.3038
0.9180	0.8757	22.0288
0.9200	0.9265	20.8202
0.9220	0.9773	19.6833
0.9240	1.0281	18.6218
0.9260	1.0790	17.6379
0.9280	1.1298	16.7329
0.9300	1.1806	15.9053
0.9320	1.2314	15.1530
0.9340	1.2822	14.4730
0.9360	1.3330	13.8616
0.9380	1.3838	13.3155
0.9400	1.4346	12.8309
0.9420	1.4854	12.4040
0.9440	1.5362	12.0313
0.9460	1.5870	11.7084
0.9480	1.6378	11.4303
0.9500	1.6886	11.1925
0.9520	1.7394	10.9912
0.9540	1.7902	10.8214
0.9560	1.8410	10.6781
0.9580	1.8918	10.5578
0.9600	1.9426	10.4566
0.9620	1.9934	10.3702
0.9640	2.0442	10.2954
0.9660	2.0950	10.2307
0.9680	2.1458	10.1743
0.9700	2.1966	10.1242
0.9720	2.2474	10.0791
0.9740	2.2982	10.0384
0.9760	2.3490	10.0009
0.9780	2.3998	9.9657
0.9800	2.4506	9.9315
0.9820	2.5014	9.8982
0.9840	2.5522	9.8653
0.9860	2.6030	9.8323
0.9880	2.6538	9.7992
0.9900	2.7046	9.7657
0.9920	2.7554	9.7314
0.9940	2.8062	9.6967
0.9960	2.8570	9.6614
0.9980	2.9077	9.6261
1.0000	2.9585	9.5920
1.0020	3.0093	9.5590
1.0040	3.0601	9.5266
1.0060	3.1109	9.4948
1.0080	3.1617	9.4638
1.0100	3.2125	9.4344
1.0120	3.2633	9.4068
1.0140	3.3141	9.3810
1.0160	3.3649	9.3581
1.0180	3.4157	9.3379
1.0200	3.4665	9.3192
1.0220	3.5173	9.3013
1.0240	3.5681	9.2851
1.0260	3.6189	9.2707
1.0280	3.6697	9.2584
1.0300	3.7205	9.2483
1.0320	3.7714	9.2400
1.0340	3.8222	9.2327
1.0360	3.8730	9.2267
1.0380	3.9238	9.2223
1.0400	3.9746	9.2188
1.0420	4.0254	9.2162
1.0440	4.0762	9.2143
1.0460	4.1270	9.2129
1.0480	4.1778	9.2126
1.0500	4.2286	9.2138
1.0520	4.2794	9.2155
1.0540	4.3302	9.2165
1.0560	4.3810	9.2171
1.0580	4.4318	9.2186
1.0600	4.4826	9.2208
1.0620	4.5334	9.2226
1.0640	4.5842	9.2229
1.0660	4.6349	9.2198
1.0680	4.6856	9.2076
1.0700	4.7360	9.1804
1.0720	4.7860	9.1410
1.0740	4.8353	9.0990
1.0760	4.8836	9.0592
1.0780	4.9307	9.0210
1.0800	4.9764	8.9835
1.0820	5.0203	8.9477
1.0830	5.0415	8.9306
