# Supplementary material for: A novel rind puncture technique to measure rind thickness and diameter in plant stalks
Source: Plant Methods. 2020 Apr 1;16:44. doi: 10.1186/s13007-020-00587-4 (PMC7110687; doi:10.1186/s13007-020-00587-4)
Supplement: Supplementary file 2 — Additional file 2: Sample puncture data. These files are comma delimited csv files which contain force displacement data gathered from the instron universal testing system during puncture tests of poison hemlock. [file 13007_2020_587_MOESM2_ESM.zip › 02_6.csv]

Time	Displacement	Force
(s)	(mm)	(N)
0.0000	-24.7301	-0.0095
0.0020	-24.7301	-0.0087
0.0040	-24.7301	-0.0068
0.0060	-24.7301	-0.0021
0.0080	-24.7300	0.0065
0.0100	-24.7298	0.0207
0.0120	-24.7293	0.0401
0.0140	-24.7284	0.0623
0.0160	-24.7271	0.0858
0.0180	-24.7250	0.1099
0.0200	-24.7223	0.1347
0.0220	-24.7185	0.1607
0.0240	-24.7137	0.1869
0.0260	-24.7077	0.2116
0.0280	-24.7003	0.2350
0.0300	-24.6914	0.2578
0.0320	-24.6808	0.2792
0.0340	-24.6685	0.2981
0.0360	-24.6544	0.3154
0.0380	-24.6382	0.3322
0.0400	-24.6200	0.3470
0.0420	-24.5997	0.3595
0.0440	-24.5771	0.3701
0.0460	-24.5522	0.3789
0.0480	-24.5250	0.3859
0.0500	-24.4953	0.3875
0.0520	-24.4633	0.3785
0.0540	-24.4290	0.3587
0.0560	-24.3925	0.3320
0.0580	-24.3539	0.3012
0.0600	-24.3135	0.2683
0.0620	-24.2715	0.2351
0.0640	-24.2280	0.2032
0.0660	-24.1833	0.1733
0.0680	-24.1375	0.1457
0.0700	-24.0908	0.1212
0.0720	-24.0434	0.0998
0.0740	-23.9953	0.0818
0.0760	-23.9467	0.0677
0.0780	-23.8976	0.0619
0.0800	-23.8481	0.0827
0.0820	-23.7983	0.1559
0.0840	-23.7482	0.3043
0.0860	-23.6979	0.5475
0.0880	-23.6473	0.9050
0.0900	-23.5965	1.3946
0.0920	-23.5456	2.0284
0.0940	-23.4945	2.8108
0.0960	-23.4433	3.7330
0.0980	-23.3919	4.7554
0.1000	-23.3404	5.8399
0.1020	-23.2888	6.9822
0.1040	-23.2371	8.1871
0.1060	-23.1853	9.4524
0.1080	-23.1335	10.7822
0.1100	-23.0816	12.1859
0.1120	-23.0297	13.6664
0.1140	-22.9778	15.2194
0.1160	-22.9258	16.8406
0.1180	-22.8739	18.5268
0.1200	-22.8221	20.2754
0.1220	-22.7702	22.0830
0.1240	-22.7184	23.9431
0.1260	-22.6666	25.8478
0.1280	-22.6149	27.7893
0.1300	-22.5633	29.7600
0.1320	-22.5117	31.7533
0.1340	-22.4601	33.7634
0.1360	-22.4086	35.7857
0.1380	-22.3572	37.8188
0.1400	-22.3058	39.8620
0.1420	-22.2545	41.9124
0.1440	-22.2032	43.9657
0.1460	-22.1520	46.0166
0.1480	-22.1008	48.0601
0.1500	-22.0497	50.0907
0.1520	-21.9985	52.1014
0.1540	-21.9475	54.0827
0.1560	-21.8964	56.0264
0.1580	-21.8454	57.9272
0.1600	-21.7944	59.7794
0.1620	-21.7435	61.5717
0.1640	-21.6925	63.2935
0.1660	-21.6416	64.9371
0.1680	-21.5906	66.4921
0.1700	-21.5397	67.9534
0.1720	-21.4888	69.3267
0.1740	-21.4379	70.6239
0.1760	-21.3870	71.8566
0.1780	-21.3361	73.0335
0.1800	-21.2853	74.1605
0.1820	-21.2344	75.2423
0.1840	-21.1835	76.2828
0.1860	-21.1327	77.2838
0.1880	-21.0818	78.1594
0.1900	-21.0309	78.5854
0.1920	-20.9801	78.3753
0.1940	-20.9292	77.5816
0.1960	-20.8784	76.3436
0.1980	-20.8275	74.7814
0.2000	-20.7767	72.9811
0.2020	-20.7258	71.0023
0.2040	-20.6749	68.8801
0.2060	-20.6241	66.6161
0.2080	-20.5732	64.1852
0.2100	-20.5223	61.5511
0.2120	-20.4715	58.7308
0.2140	-20.4206	55.7818
0.2160	-20.3697	52.7665
0.2180	-20.3189	49.7322
0.2200	-20.2680	46.7178
0.2220	-20.2171	43.7603
0.2240	-20.1663	40.8884
0.2260	-20.1154	38.1212
0.2280	-20.0645	35.4685
0.2300	-20.0137	32.9391
0.2320	-19.9628	30.5432
0.2340	-19.9120	28.2852
0.2360	-19.8611	26.1635
0.2380	-19.8103	24.1779
0.2400	-19.7594	22.3287
0.2420	-19.7086	20.6150
0.2440	-19.6578	19.0353
0.2460	-19.6070	17.5866
0.2480	-19.5561	16.2633
0.2500	-19.5053	15.0589
0.2520	-19.4545	13.9659
0.2540	-19.4037	12.9784
0.2560	-19.3529	12.0919
0.2580	-19.3021	11.3020
0.2600	-19.2512	10.6038
0.2620	-19.2004	9.9904
0.2640	-19.1496	9.4553
0.2660	-19.0988	8.9927
0.2680	-19.0480	8.5961
0.2700	-18.9972	8.2602
0.2720	-18.9464	7.9801
0.2740	-18.8955	7.7488
0.2760	-18.8447	7.5607
0.2780	-18.7939	7.4119
0.2800	-18.7431	7.2979
0.2820	-18.6923	7.2138
0.2840	-18.6415	7.1542
0.2860	-18.5906	7.1156
0.2880	-18.5398	7.0953
0.2900	-18.4890	7.0900
0.2920	-18.4382	7.0965
0.2940	-18.3874	7.1130
0.2960	-18.3366	7.1381
0.2980	-18.2858	7.1696
0.3000	-18.2350	7.2062
0.3020	-18.1842	7.2471
0.3040	-18.1334	7.2917
0.3060	-18.0826	7.3383
0.3080	-18.0318	7.3855
0.3100	-17.9810	7.4325
0.3120	-17.9302	7.4789
0.3140	-17.8794	7.5237
0.3160	-17.8286	7.5668
0.3180	-17.7778	7.6079
0.3200	-17.7270	7.6472
0.3220	-17.6762	7.6845
0.3240	-17.6254	7.7189
0.3260	-17.5746	7.7508
0.3280	-17.5238	7.7811
0.3300	-17.4730	7.8100
0.3320	-17.4222	7.8374
0.3340	-17.3714	7.8629
0.3360	-17.3206	7.8866
0.3380	-17.2698	7.9082
0.3400	-17.2190	7.9273
0.3420	-17.1682	7.9442
0.3440	-17.1174	7.9597
0.3460	-17.0666	7.9744
0.3480	-17.0158	7.9878
0.3500	-16.9650	7.9997
0.3520	-16.9142	8.0105
0.3540	-16.8634	8.0204
0.3560	-16.8126	8.0289
0.3580	-16.7617	8.0361
0.3600	-16.7109	8.0418
0.3620	-16.6601	8.0453
0.3640	-16.6093	8.0472
0.3660	-16.5585	8.0477
0.3680	-16.5077	8.0463
0.3700	-16.4569	8.0430
0.3720	-16.4061	8.0377
0.3740	-16.3553	8.0305
0.3760	-16.3044	8.0216
0.3780	-16.2536	8.0113
0.3800	-16.2028	7.9999
0.3820	-16.1520	7.9875
0.3840	-16.1012	7.9735
0.3860	-16.0504	7.9579
0.3880	-15.9996	7.9415
0.3900	-15.9488	7.9251
0.3920	-15.8980	7.9089
0.3940	-15.8472	7.8931
0.3960	-15.7964	7.8775
0.3980	-15.7456	7.8621
0.4000	-15.6948	7.8473
0.4020	-15.6440	7.8332
0.4040	-15.5932	7.8202
0.4060	-15.5424	7.8084
0.4080	-15.4916	7.7977
0.4100	-15.4408	7.7886
0.4120	-15.3900	7.7809
0.4140	-15.3392	7.7742
0.4160	-15.2884	7.7684
0.4180	-15.2376	7.7639
0.4200	-15.1868	7.7610
0.4220	-15.1361	7.7595
0.4240	-15.0853	7.7591
0.4260	-15.0345	7.7603
0.4280	-14.9837	7.7633
0.4300	-14.9329	7.7677
0.4320	-14.8821	7.7726
0.4340	-14.8313	7.7783
0.4360	-14.7805	7.7849
0.4380	-14.7297	7.7925
0.4400	-14.6789	7.8025
0.4420	-14.6280	7.8150
0.4440	-14.5772	7.8280
0.4460	-14.5264	7.8408
0.4480	-14.4757	7.8537
0.4500	-14.4249	7.8670
0.4520	-14.3741	7.8808
0.4540	-14.3233	7.8942
0.4560	-14.2725	7.9069
0.4580	-14.2217	7.9196
0.4600	-14.1709	7.9320
0.4620	-14.1201	7.9432
0.4640	-14.0693	7.9528
0.4660	-14.0185	7.9614
0.4680	-13.9677	7.9693
0.4700	-13.9169	7.9762
0.4720	-13.8661	7.9811
0.4740	-13.8153	7.9842
0.4760	-13.7645	7.9858
0.4780	-13.7137	7.9861
0.4800	-13.6629	7.9848
0.4820	-13.6121	7.9818
0.4840	-13.5613	7.9770
0.4860	-13.5105	7.9700
0.4880	-13.4597	7.9617
0.4900	-13.4089	7.9524
0.4920	-13.3581	7.9419
0.4940	-13.3073	7.9298
0.4960	-13.2565	7.9176
0.4980	-13.2057	7.9057
0.5000	-13.1549	7.8938
0.5020	-13.1041	7.8815
0.5040	-13.0533	7.8694
0.5060	-13.0025	7.8571
0.5080	-12.9517	7.8435
0.5100	-12.9009	7.8287
0.5120	-12.8501	7.8139
0.5140	-12.7993	7.7995
0.5160	-12.7485	7.7849
0.5180	-12.6977	7.7701
0.5200	-12.6469	7.7552
0.5220	-12.5961	7.7399
0.5240	-12.5453	7.7244
0.5260	-12.4945	7.7092
0.5280	-12.4437	7.6940
0.5300	-12.3929	7.6797
0.5320	-12.3421	7.6668
0.5340	-12.2914	7.6540
0.5360	-12.2406	7.6408
0.5380	-12.1898	7.6276
0.5400	-12.1390	7.6150
0.5420	-12.0882	7.6030
0.5440	-12.0374	7.5902
0.5460	-11.9866	7.5774
0.5480	-11.9358	7.5657
0.5500	-11.8850	7.5545
0.5520	-11.8342	7.5429
0.5540	-11.7834	7.5311
0.5560	-11.7326	7.5199
0.5580	-11.6818	7.5094
0.5600	-11.6310	7.4998
0.5620	-11.5802	7.4912
0.5640	-11.5294	7.4830
0.5660	-11.4786	7.4750
0.5680	-11.4278	7.4677
0.5700	-11.3770	7.4610
0.5720	-11.3262	7.4545
0.5740	-11.2754	7.4488
0.5760	-11.2246	7.4432
0.5780	-11.1737	7.4372
0.5800	-11.1229	7.4316
0.5820	-11.0721	7.4267
0.5840	-11.0213	7.4217
0.5860	-10.9705	7.4172
0.5880	-10.9197	7.4133
0.5900	-10.8689	7.4101
0.5920	-10.8181	7.4069
0.5940	-10.7673	7.4027
0.5960	-10.7165	7.3981
0.5980	-10.6657	7.3940
0.6000	-10.6149	7.3899
0.6020	-10.5640	7.3858
0.6040	-10.5132	7.3822
0.6060	-10.4624	7.3789
0.6080	-10.4116	7.3763
0.6100	-10.3608	7.3735
0.6120	-10.3100	7.3704
0.6140	-10.2592	7.3676
0.6160	-10.2084	7.3649
0.6180	-10.1576	7.3626
0.6200	-10.1068	7.3605
0.6220	-10.0560	7.3581
0.6240	-10.0052	7.3552
0.6260	-9.9544	7.3517
0.6280	-9.9036	7.3479
0.6300	-9.8529	7.3444
0.6320	-9.8021	7.3413
0.6340	-9.7513	7.3377
0.6360	-9.7005	7.3335
0.6380	-9.6497	7.3293
0.6400	-9.5989	7.3250
0.6420	-9.5481	7.3199
0.6440	-9.4973	7.3138
0.6460	-9.4465	7.3069
0.6480	-9.3957	7.2996
0.6500	-9.3449	7.2917
0.6520	-9.2941	7.2836
0.6540	-9.2433	7.2752
0.6560	-9.1925	7.2662
0.6580	-9.1417	7.2568
0.6600	-9.0909	7.2473
0.6620	-9.0401	7.2372
0.6640	-8.9893	7.2265
0.6660	-8.9385	7.2158
0.6680	-8.8877	7.2050
0.6700	-8.8369	7.1941
0.6720	-8.7861	7.1835
0.6740	-8.7353	7.1736
0.6760	-8.6845	7.1643
0.6780	-8.6337	7.1560
0.6800	-8.5829	7.1487
0.6820	-8.5321	7.1422
0.6840	-8.4813	7.1364
0.6860	-8.4305	7.1312
0.6880	-8.3797	7.1265
0.6900	-8.3289	7.1227
0.6920	-8.2781	7.1196
0.6940	-8.2273	7.1172
0.6960	-8.1765	7.1155
0.6980	-8.1257	7.1146
0.7000	-8.0749	7.1141
0.7020	-8.0241	7.1131
0.7040	-7.9733	7.1115
0.7060	-7.9225	7.1097
0.7080	-7.8718	7.1083
0.7100	-7.8210	7.1068
0.7120	-7.7702	7.1053
0.7140	-7.7194	7.1040
0.7160	-7.6686	7.1026
0.7180	-7.6178	7.1013
0.7200	-7.5670	7.0994
0.7220	-7.5162	7.0970
0.7240	-7.4654	7.0942
0.7260	-7.4146	7.0914
0.7280	-7.3637	7.0881
0.7300	-7.3129	7.0840
0.7320	-7.2621	7.0792
0.7340	-7.2113	7.0732
0.7360	-7.1605	7.0661
0.7380	-7.1097	7.0580
0.7400	-7.0589	7.0494
0.7420	-7.0081	7.0416
0.7440	-6.9573	7.0345
0.7460	-6.9065	7.0263
0.7480	-6.8557	7.0169
0.7500	-6.8049	7.0068
0.7520	-6.7541	6.9964
0.7540	-6.7033	6.9861
0.7560	-6.6525	6.9748
0.7580	-6.6017	6.9624
0.7600	-6.5509	6.9504
0.7620	-6.5001	6.9382
0.7640	-6.4493	6.9250
0.7660	-6.3985	6.9108
0.7680	-6.3477	6.8967
0.7700	-6.2969	6.8833
0.7720	-6.2461	6.8702
0.7740	-6.1953	6.8570
0.7760	-6.1445	6.8434
0.7780	-6.0937	6.8297
0.7800	-6.0429	6.8158
0.7820	-5.9921	6.8016
0.7840	-5.9413	6.7878
0.7860	-5.8905	6.7744
0.7880	-5.8396	6.7606
0.7900	-5.7888	6.7460
0.7920	-5.7380	6.7310
0.7940	-5.6872	6.7165
0.7960	-5.6364	6.7031
0.7980	-5.5856	6.6909
0.8000	-5.5348	6.6794
0.8020	-5.4840	6.6686
0.8040	-5.4332	6.6592
0.8060	-5.3824	6.6514
0.8080	-5.3317	6.6442
0.8100	-5.2809	6.6367
0.8120	-5.2301	6.6292
0.8140	-5.1792	6.6225
0.8160	-5.1284	6.6170
0.8180	-5.0776	6.6120
0.8200	-5.0268	6.6075
0.8220	-4.9760	6.6037
0.8240	-4.9252	6.6003
0.8260	-4.8744	6.5969
0.8280	-4.8236	6.5937
0.8300	-4.7729	6.5907
0.8320	-4.7221	6.5887
0.8340	-4.6713	6.5874
0.8360	-4.6205	6.5867
0.8380	-4.5697	6.5874
0.8400	-4.5189	6.5927
0.8420	-4.4681	6.6065
0.8440	-4.4173	6.6311
0.8460	-4.3665	6.6680
0.8480	-4.3157	6.7215
0.8500	-4.2649	6.7972
0.8520	-4.2141	6.9023
0.8540	-4.1634	7.0460
0.8560	-4.1126	7.2384
0.8580	-4.0618	7.4885
0.8600	-4.0110	7.8063
0.8620	-3.9602	8.2079
0.8640	-3.9094	8.7037
0.8660	-3.8586	9.2900
0.8680	-3.8078	9.9617
0.8700	-3.7571	10.7134
0.8720	-3.7063	11.5293
0.8740	-3.6555	12.3985
0.8760	-3.6047	13.3236
0.8780	-3.5539	14.2966
0.8800	-3.5031	15.2915
0.8820	-3.4523	16.2866
0.8840	-3.4015	17.2803
0.8860	-3.3506	18.2654
0.8880	-3.2998	19.2200
0.8900	-3.2490	20.1293
0.8920	-3.1983	20.9865
0.8940	-3.1475	21.8035
0.8960	-3.0967	22.5979
0.8980	-3.0459	23.3737
0.9000	-2.9950	24.1315
0.9020	-2.9442	24.8640
0.9040	-2.8934	25.5670
0.9060	-2.8426	26.2575
0.9080	-2.7918	26.9436
0.9100	-2.7410	27.6177
0.9120	-2.6902	28.2776
0.9140	-2.6394	28.9337
0.9160	-2.5886	29.5928
0.9180	-2.5378	30.2331
0.9200	-2.4870	30.8372
0.9220	-2.4362	31.4192
0.9240	-2.3854	32.0143
0.9260	-2.3347	32.6484
0.9280	-2.2839	33.3246
0.9300	-2.2331	34.0191
0.9320	-2.1823	34.7106
0.9340	-2.1315	35.4077
0.9360	-2.0807	36.1247
0.9380	-2.0299	36.8582
0.9400	-1.9791	37.5978
0.9420	-1.9283	38.3394
0.9440	-1.8775	39.0826
0.9460	-1.8267	39.8301
0.9480	-1.7759	40.5869
0.9500	-1.7251	41.3558
0.9520	-1.6743	42.1322
0.9540	-1.6235	42.9000
0.9560	-1.5727	43.6293
0.9580	-1.5218	44.2894
0.9600	-1.4710	44.8727
0.9620	-1.4202	45.3899
0.9640	-1.3694	45.8427
0.9660	-1.3186	46.2221
0.9680	-1.2678	46.5362
0.9700	-1.2170	46.8026
0.9720	-1.1661	47.0405
0.9740	-1.1153	47.2653
0.9760	-1.0645	47.4787
0.9780	-1.0137	47.6752
0.9800	-0.9629	47.8567
0.9820	-0.9121	48.0318
0.9840	-0.8613	48.2085
0.9860	-0.8105	48.3874
0.9880	-0.7597	48.5473
0.9900	-0.7089	48.6063
0.9920	-0.6581	48.4989
0.9940	-0.6073	48.2316
0.9960	-0.5565	47.8368
0.9980	-0.5057	47.3234
1.0000	-0.4549	46.6692
1.0020	-0.4041	45.8646
1.0040	-0.3533	44.9381
1.0060	-0.3025	43.9275
1.0080	-0.2517	42.8569
1.0100	-0.2009	41.7381
1.0120	-0.1501	40.5796
1.0140	-0.0993	39.3942
1.0160	-0.0485	38.1923
1.0180	0.0023	36.9851
1.0200	0.0531	35.7867
1.0220	0.1040	34.6097
1.0240	0.1548	33.4618
1.0260	0.2056	32.3483
1.0280	0.2564	31.2680
1.0300	0.3072	30.2206
1.0320	0.3580	29.2118
1.0340	0.4088	28.2470
1.0360	0.4596	27.3298
1.0380	0.5104	26.4623
1.0400	0.5612	25.6451
1.0420	0.6120	24.8775
1.0440	0.6629	24.1583
1.0460	0.7137	23.4843
1.0480	0.7645	22.8530
1.0500	0.8153	22.2625
1.0520	0.8661	21.7115
1.0540	0.9169	21.1984
1.0560	0.9677	20.7190
1.0580	1.0185	20.2654
1.0600	1.0693	19.8277
1.0620	1.1201	19.4017
1.0640	1.1709	18.9880
1.0660	1.2217	18.5876
1.0680	1.2725	18.2017
1.0700	1.3232	17.8308
1.0720	1.3740	17.4756
1.0740	1.4248	17.1378
1.0760	1.4756	16.8193
1.0780	1.5264	16.5212
1.0800	1.5772	16.2430
1.0820	1.6280	15.9814
1.0840	1.6788	15.7325
1.0860	1.7296	15.4948
1.0880	1.7804	15.2680
1.0900	1.8312	15.0510
1.0920	1.8820	14.8444
1.0940	1.9328	14.6481
1.0960	1.9836	14.4619
1.0980	2.0344	14.2862
1.1000	2.0852	14.1223
1.1020	2.1359	13.9709
1.1040	2.1867	13.8316
1.1060	2.2375	13.7035
1.1080	2.2883	13.5865
1.1100	2.3391	13.4802
1.1120	2.3899	13.3844
1.1140	2.4407	13.2987
1.1160	2.4915	13.2233
1.1180	2.5424	13.1575
1.1200	2.5932	13.0998
1.1220	2.6440	13.0498
1.1240	2.6948	13.0070
1.1260	2.7456	12.9701
1.1280	2.7964	12.9385
1.1300	2.8472	12.9118
1.1320	2.8980	12.8899
1.1340	2.9488	12.8730
1.1360	2.9996	12.8607
1.1380	3.0504	12.8519
1.1400	3.1012	12.8460
1.1420	3.1520	12.8428
1.1440	3.2028	12.8418
1.1460	3.2536	12.8428
1.1480	3.3044	12.8449
1.1500	3.3552	12.8485
1.1520	3.4060	12.8540
1.1540	3.4568	12.8598
1.1560	3.5075	12.8649
1.1580	3.5583	12.8692
1.1600	3.6091	12.8733
1.1620	3.6599	12.8769
1.1640	3.7107	12.8801
1.1660	3.7615	12.8830
1.1680	3.8123	12.8850
1.1700	3.8632	12.8866
1.1720	3.9140	12.8883
1.1740	3.9648	12.8897
1.1760	4.0156	12.8905
1.1780	4.0664	12.8909
1.1800	4.1172	12.8910
1.1820	4.1680	12.8914
1.1840	4.2188	12.8929
1.1860	4.2695	12.8947
1.1880	4.3203	12.8955
1.1900	4.3711	12.8953
1.1920	4.4219	12.8951
1.1940	4.4727	12.8949
1.1960	4.5235	12.8939
1.1980	4.5743	12.8909
1.2000	4.6251	12.8845
1.2020	4.6758	12.8694
1.2040	4.7262	12.8386
1.2060	4.7763	12.7939
1.2080	4.8257	12.7455
1.2100	4.8741	12.7000
1.2120	4.9214	12.6567
1.2140	4.9672	12.6147
1.2160	5.0113	12.5743
1.2170	5.0326	12.5550
