# Supplementary material for: A novel rind puncture technique to measure rind thickness and diameter in plant stalks
Source: Plant Methods. 2020 Apr 1;16:44. doi: 10.1186/s13007-020-00587-4 (PMC7110687; doi:10.1186/s13007-020-00587-4)
Supplement: Supplementary file 2 — Additional file 2: Sample puncture data. These files are comma delimited csv files which contain force displacement data gathered from the instron universal testing system during puncture tests of poison hemlock. [file 13007_2020_587_MOESM2_ESM.zip › 03_1.csv]

Time	Displacement	Force
(s)	(mm)	(N)
0.0000	-11.9187	-0.0058
0.0010	-11.9187	-0.0061
0.0020	-11.9187	-0.0062
0.0030	-11.9187	-0.0061
0.0040	-11.9187	-0.0054
0.0050	-11.9187	-0.0039
0.0060	-11.9187	-0.0016
0.0070	-11.9187	0.0018
0.0080	-11.9186	0.0064
0.0090	-11.9185	0.0124
0.0100	-11.9184	0.0200
0.0110	-11.9182	0.0288
0.0120	-11.9179	0.0384
0.0130	-11.9175	0.0482
0.0140	-11.9170	0.0580
0.0150	-11.9164	0.0680
0.0160	-11.9157	0.0783
0.0170	-11.9148	0.0892
0.0180	-11.9137	0.1007
0.0190	-11.9124	0.1125
0.0200	-11.9109	0.1244
0.0210	-11.9092	0.1361
0.0220	-11.9072	0.1476
0.0230	-11.9050	0.1589
0.0240	-11.9025	0.1703
0.0250	-11.8996	0.1817
0.0260	-11.8965	0.1932
0.0270	-11.8930	0.2047
0.0280	-11.8891	0.2160
0.0290	-11.8849	0.2269
0.0300	-11.8803	0.2373
0.0310	-11.8753	0.2473
0.0320	-11.8698	0.2568
0.0330	-11.8640	0.2661
0.0340	-11.8576	0.2753
0.0350	-11.8509	0.2841
0.0360	-11.8436	0.2926
0.0370	-11.8358	0.3006
0.0380	-11.8276	0.3081
0.0390	-11.8188	0.3150
0.0400	-11.8095	0.3218
0.0410	-11.7997	0.3284
0.0420	-11.7893	0.3349
0.0430	-11.7783	0.3410
0.0440	-11.7668	0.3464
0.0450	-11.7548	0.3510
0.0460	-11.7421	0.3551
0.0470	-11.7289	0.3588
0.0480	-11.7151	0.3620
0.0490	-11.7006	0.3642
0.0500	-11.6856	0.3644
0.0510	-11.6700	0.3621
0.0520	-11.6538	0.3570
0.0530	-11.6370	0.3494
0.0540	-11.6197	0.3396
0.0550	-11.6018	0.3279
0.0560	-11.5834	0.3147
0.0570	-11.5645	0.3003
0.0580	-11.5451	0.2852
0.0590	-11.5252	0.2693
0.0600	-11.5049	0.2531
0.0610	-11.4842	0.2369
0.0620	-11.4631	0.2211
0.0630	-11.4417	0.2059
0.0640	-11.4199	0.1912
0.0650	-11.3978	0.1769
0.0660	-11.3754	0.1630
0.0670	-11.3528	0.1495
0.0680	-11.3299	0.1366
0.0690	-11.3068	0.1244
0.0700	-11.2834	0.1128
0.0710	-11.2599	0.1020
0.0720	-11.2362	0.0919
0.0730	-11.2123	0.0827
0.0740	-11.1883	0.0745
0.0750	-11.1641	0.0673
0.0760	-11.1399	0.0612
0.0770	-11.1155	0.0560
0.0780	-11.0910	0.0514
0.0790	-11.0663	0.0473
0.0800	-11.0416	0.0436
0.0810	-11.0168	0.0404
0.0820	-10.9920	0.0382
0.0830	-10.9670	0.0377
0.0840	-10.9420	0.0402
0.0850	-10.9169	0.0473
0.0860	-10.8918	0.0606
0.0870	-10.8665	0.0818
0.0880	-10.8413	0.1126
0.0890	-10.8160	0.1545
0.0900	-10.7906	0.2089
0.0910	-10.7652	0.2775
0.0920	-10.7397	0.3614
0.0930	-10.7142	0.4618
0.0940	-10.6886	0.5795
0.0950	-10.6630	0.7151
0.0960	-10.6374	0.8689
0.0970	-10.6117	1.0412
0.0980	-10.5860	1.2322
0.0990	-10.5602	1.4418
0.1000	-10.5344	1.6700
0.1010	-10.5086	1.9166
0.1020	-10.4828	2.1810
0.1030	-10.4569	2.4625
0.1040	-10.4310	2.7603
0.1050	-10.4051	3.0737
0.1060	-10.3792	3.4017
0.1070	-10.3533	3.7434
0.1080	-10.3273	4.0982
0.1090	-10.3013	4.4652
0.1100	-10.2754	4.8435
0.1110	-10.2494	5.2323
0.1120	-10.2234	5.6304
0.1130	-10.1974	6.0370
0.1140	-10.1714	6.4510
0.1150	-10.1454	6.8715
0.1160	-10.1194	7.2974
0.1170	-10.0934	7.7278
0.1180	-10.0674	8.1618
0.1190	-10.0414	8.5984
0.1200	-10.0155	9.0369
0.1210	-9.9895	9.4766
0.1220	-9.9636	9.9172
0.1230	-9.9376	10.3580
0.1240	-9.9117	10.7983
0.1250	-9.8858	11.2373
0.1260	-9.8599	11.6743
0.1270	-9.8340	12.1083
0.1280	-9.8081	12.5388
0.1290	-9.7822	12.9651
0.1300	-9.7564	13.3867
0.1310	-9.7305	13.8036
0.1320	-9.7047	14.2156
0.1330	-9.6789	14.6226
0.1340	-9.6531	15.0244
0.1350	-9.6273	15.4207
0.1360	-9.6015	15.8114
0.1370	-9.5758	16.1965
0.1380	-9.5500	16.5758
0.1390	-9.5243	16.9495
0.1400	-9.4986	17.3176
0.1410	-9.4729	17.6801
0.1420	-9.4472	18.0370
0.1430	-9.4216	18.3881
0.1440	-9.3959	18.7332
0.1450	-9.3703	19.0724
0.1460	-9.3446	19.4052
0.1470	-9.3190	19.7305
0.1480	-9.2934	20.0459
0.1490	-9.2678	20.3485
0.1500	-9.2422	20.6369
0.1510	-9.2166	20.9106
0.1520	-9.1911	21.1698
0.1530	-9.1655	21.4155
0.1540	-9.1400	21.6486
0.1550	-9.1144	21.8700
0.1560	-9.0889	22.0805
0.1570	-9.0634	22.2808
0.1580	-9.0379	22.4714
0.1590	-9.0123	22.6528
0.1600	-8.9868	22.8258
0.1610	-8.9613	22.9911
0.1620	-8.9358	23.1492
0.1630	-8.9103	23.3007
0.1640	-8.8849	23.4458
0.1650	-8.8594	23.5850
0.1660	-8.8339	23.7185
0.1670	-8.8084	23.8469
0.1680	-8.7829	23.9703
0.1690	-8.7575	24.0893
0.1700	-8.7320	24.2041
0.1710	-8.7065	24.3149
0.1720	-8.6811	24.4223
0.1730	-8.6556	24.5269
0.1740	-8.6302	24.6290
0.1750	-8.6047	24.7289
0.1760	-8.5793	24.8269
0.1770	-8.5538	24.9231
0.1780	-8.5284	25.0177
0.1790	-8.5030	25.1107
0.1800	-8.4775	25.2024
0.1810	-8.4521	25.2928
0.1820	-8.4267	25.3819
0.1830	-8.4012	25.4700
0.1840	-8.3758	25.5571
0.1850	-8.3504	25.6433
0.1860	-8.3249	25.7289
0.1870	-8.2995	25.8137
0.1880	-8.2741	25.8979
0.1890	-8.2487	25.9815
0.1900	-8.2232	26.0646
0.1910	-8.1978	26.1473
0.1920	-8.1724	26.2294
0.1930	-8.1470	26.3110
0.1940	-8.1215	26.3921
0.1950	-8.0961	26.4727
0.1960	-8.0707	26.5531
0.1970	-8.0452	26.6332
0.1980	-8.0198	26.7132
0.1990	-7.9944	26.7933
0.2000	-7.9690	26.8736
0.2010	-7.9435	26.9542
0.2020	-7.9181	27.0352
0.2030	-7.8927	27.1167
0.2040	-7.8673	27.1987
0.2050	-7.8418	27.2813
0.2060	-7.8164	27.3645
0.2070	-7.7910	27.4485
0.2080	-7.7656	27.5334
0.2090	-7.7401	27.6193
0.2100	-7.7147	27.7061
0.2110	-7.6893	27.7937
0.2120	-7.6639	27.8820
0.2130	-7.6385	27.9708
0.2140	-7.6130	28.0601
0.2150	-7.5876	28.1498
0.2160	-7.5622	28.2401
0.2170	-7.5368	28.3307
0.2180	-7.5113	28.4218
0.2190	-7.4859	28.5134
0.2200	-7.4605	28.6055
0.2210	-7.4351	28.6979
0.2220	-7.4096	28.7902
0.2230	-7.3842	28.8820
0.2240	-7.3588	28.9727
0.2250	-7.3334	29.0620
0.2260	-7.3079	29.1492
0.2270	-7.2825	29.2336
0.2280	-7.2571	29.3141
0.2290	-7.2317	29.3868
0.2300	-7.2062	29.4363
0.2310	-7.1808	29.4352
0.2320	-7.1554	29.3586
0.2330	-7.1300	29.1951
0.2340	-7.1046	28.9449
0.2350	-7.0791	28.6153
0.2360	-7.0537	28.2164
0.2370	-7.0283	27.7577
0.2380	-7.0029	27.2476
0.2390	-6.9775	26.6931
0.2400	-6.9520	26.1000
0.2410	-6.9266	25.4738
0.2420	-6.9012	24.8196
0.2430	-6.8758	24.1425
0.2440	-6.8504	23.4468
0.2450	-6.8249	22.7366
0.2460	-6.7995	22.0159
0.2470	-6.7741	21.2885
0.2480	-6.7487	20.5577
0.2490	-6.7233	19.8268
0.2500	-6.6978	19.0981
0.2510	-6.6724	18.3738
0.2520	-6.6470	17.6561
0.2530	-6.6216	16.9472
0.2540	-6.5961	16.2492
0.2550	-6.5707	15.5639
0.2560	-6.5453	14.8928
0.2570	-6.5199	14.2369
0.2580	-6.4944	13.5970
0.2590	-6.4690	12.9741
0.2600	-6.4436	12.3690
0.2610	-6.4182	11.7824
0.2620	-6.3927	11.2152
0.2630	-6.3673	10.6681
0.2640	-6.3419	10.1415
0.2650	-6.3165	9.6356
0.2660	-6.2911	9.1505
0.2670	-6.2656	8.6859
0.2680	-6.2402	8.2419
0.2690	-6.2148	7.8185
0.2700	-6.1894	7.4155
0.2710	-6.1640	7.0329
0.2720	-6.1386	6.6707
0.2730	-6.1131	6.3282
0.2740	-6.0877	6.0052
0.2750	-6.0623	5.7009
0.2760	-6.0369	5.4150
0.2770	-6.0115	5.1469
0.2780	-5.9861	4.8960
0.2790	-5.9606	4.6619
0.2800	-5.9352	4.4442
0.2810	-5.9098	4.2422
0.2820	-5.8844	4.0552
0.2830	-5.8590	3.8825
0.2840	-5.8336	3.7235
0.2850	-5.8082	3.5776
0.2860	-5.7827	3.4442
0.2870	-5.7573	3.3227
0.2880	-5.7319	3.2127
0.2890	-5.7065	3.1136
0.2900	-5.6811	3.0250
0.2910	-5.6557	2.9464
0.2920	-5.6303	2.8774
0.2930	-5.6049	2.8173
0.2940	-5.5795	2.7655
0.2950	-5.5541	2.7214
0.2960	-5.5287	2.6845
0.2970	-5.5033	2.6543
0.2980	-5.4779	2.6305
0.2990	-5.4525	2.6129
0.3000	-5.4271	2.6013
0.3010	-5.4017	2.5952
0.3020	-5.3763	2.5941
0.3030	-5.3509	2.5974
0.3040	-5.3255	2.6047
0.3050	-5.3001	2.6156
0.3060	-5.2747	2.6298
0.3070	-5.2493	2.6471
0.3080	-5.2239	2.6674
0.3090	-5.1985	2.6903
0.3100	-5.1731	2.7157
0.3110	-5.1477	2.7431
0.3120	-5.1223	2.7720
0.3130	-5.0969	2.8021
0.3140	-5.0715	2.8331
0.3150	-5.0461	2.8649
0.3160	-5.0206	2.8974
0.3170	-4.9952	2.9306
0.3180	-4.9698	2.9643
0.3190	-4.9444	2.9983
0.3200	-4.9190	3.0324
0.3210	-4.8937	3.0665
0.3220	-4.8683	3.1002
0.3230	-4.8429	3.1334
0.3240	-4.8175	3.1659
0.3250	-4.7921	3.1979
0.3260	-4.7667	3.2293
0.3270	-4.7413	3.2604
0.3280	-4.7159	3.2911
0.3290	-4.6905	3.3213
0.3300	-4.6651	3.3508
0.3310	-4.6397	3.3795
0.3320	-4.6143	3.4071
0.3330	-4.5889	3.4338
0.3340	-4.5635	3.4593
0.3350	-4.5381	3.4839
0.3360	-4.5128	3.5076
0.3370	-4.4874	3.5305
0.3380	-4.4620	3.5526
0.3390	-4.4366	3.5738
0.3400	-4.4112	3.5939
0.3410	-4.3858	3.6129
0.3420	-4.3604	3.6309
0.3430	-4.3350	3.6482
0.3440	-4.3096	3.6648
0.3450	-4.2842	3.6808
0.3460	-4.2588	3.6959
0.3470	-4.2334	3.7099
0.3480	-4.2080	3.7227
0.3490	-4.1826	3.7344
0.3500	-4.1572	3.7449
0.3510	-4.1319	3.7544
0.3520	-4.1065	3.7631
0.3530	-4.0811	3.7709
0.3540	-4.0557	3.7780
0.3550	-4.0303	3.7843
0.3560	-4.0049	3.7898
0.3570	-3.9795	3.7948
0.3580	-3.9541	3.7994
0.3590	-3.9287	3.8035
0.3600	-3.9033	3.8073
0.3610	-3.8779	3.8105
0.3620	-3.8525	3.8132
0.3630	-3.8271	3.8152
0.3640	-3.8017	3.8168
0.3650	-3.7763	3.8180
0.3660	-3.7509	3.8187
0.3670	-3.7255	3.8188
0.3680	-3.7001	3.8184
0.3690	-3.6747	3.8175
0.3700	-3.6493	3.8164
0.3710	-3.6239	3.8150
0.3720	-3.5985	3.8133
0.3730	-3.5731	3.8114
0.3740	-3.5477	3.8092
0.3750	-3.5223	3.8068
0.3760	-3.4969	3.8042
0.3770	-3.4715	3.8016
0.3780	-3.4461	3.7989
0.3790	-3.4207	3.7961
0.3800	-3.3953	3.7932
0.3810	-3.3698	3.7901
0.3820	-3.3444	3.7870
0.3830	-3.3190	3.7838
0.3840	-3.2936	3.7807
0.3850	-3.2682	3.7777
0.3860	-3.2428	3.7748
0.3870	-3.2174	3.7720
0.3880	-3.1920	3.7692
0.3890	-3.1666	3.7664
0.3900	-3.1412	3.7635
0.3910	-3.1158	3.7605
0.3920	-3.0904	3.7575
0.3930	-3.0650	3.7545
0.3940	-3.0396	3.7519
0.3950	-3.0142	3.7495
0.3960	-2.9888	3.7473
0.3970	-2.9634	3.7453
0.3980	-2.9380	3.7431
0.3990	-2.9126	3.7410
0.4000	-2.8872	3.7389
0.4010	-2.8618	3.7368
0.4020	-2.8364	3.7348
0.4030	-2.8109	3.7328
0.4040	-2.7855	3.7308
0.4050	-2.7601	3.7289
0.4060	-2.7347	3.7271
0.4070	-2.7093	3.7254
0.4080	-2.6839	3.7239
0.4090	-2.6585	3.7227
0.4100	-2.6331	3.7216
0.4110	-2.6077	3.7207
0.4120	-2.5823	3.7198
0.4130	-2.5569	3.7188
0.4140	-2.5315	3.7178
0.4150	-2.5061	3.7167
0.4160	-2.4807	3.7157
0.4170	-2.4553	3.7147
0.4180	-2.4299	3.7139
0.4190	-2.4045	3.7133
0.4200	-2.3791	3.7129
0.4210	-2.3537	3.7125
0.4220	-2.3283	3.7120
0.4230	-2.3029	3.7114
0.4240	-2.2775	3.7106
0.4250	-2.2521	3.7097
0.4260	-2.2267	3.7090
0.4270	-2.2013	3.7084
0.4280	-2.1759	3.7082
0.4290	-2.1505	3.7084
0.4300	-2.1251	3.7089
0.4310	-2.0997	3.7095
0.4320	-2.0743	3.7100
0.4330	-2.0489	3.7108
0.4340	-2.0235	3.7119
0.4350	-1.9981	3.7137
0.4360	-1.9727	3.7164
0.4370	-1.9473	3.7207
0.4380	-1.9219	3.7269
0.4390	-1.8965	3.7357
0.4400	-1.8711	3.7474
0.4410	-1.8457	3.7628
0.4420	-1.8203	3.7823
0.4430	-1.7949	3.8066
0.4440	-1.7695	3.8363
0.4450	-1.7441	3.8718
0.4460	-1.7187	3.9137
0.4470	-1.6933	3.9623
0.4480	-1.6679	4.0178
0.4490	-1.6425	4.0807
0.4500	-1.6171	4.1510
0.4510	-1.5917	4.2291
0.4520	-1.5663	4.3154
0.4530	-1.5409	4.4103
0.4540	-1.5155	4.5149
0.4550	-1.4901	4.6305
0.4560	-1.4647	4.7585
0.4570	-1.4393	4.9009
0.4580	-1.4138	5.0597
0.4590	-1.3884	5.2366
0.4600	-1.3630	5.4332
0.4610	-1.3376	5.6503
0.4620	-1.3122	5.8886
0.4630	-1.2868	6.1486
0.4640	-1.2614	6.4308
0.4650	-1.2360	6.7354
0.4660	-1.2106	7.0626
0.4670	-1.1852	7.4125
0.4680	-1.1598	7.7844
0.4690	-1.1344	8.1771
0.4700	-1.1090	8.5879
0.4710	-1.0836	9.0134
0.4720	-1.0582	9.4502
0.4730	-1.0328	9.8956
0.4740	-1.0074	10.3475
0.4750	-0.9820	10.8039
0.4760	-0.9566	11.2634
0.4770	-0.9312	11.7245
0.4780	-0.9058	12.1860
0.4790	-0.8804	12.6466
0.4800	-0.8550	13.1052
0.4810	-0.8296	13.5602
0.4820	-0.8042	14.0107
0.4830	-0.7788	14.4560
0.4840	-0.7534	14.8954
0.4850	-0.7280	15.3286
0.4860	-0.7026	15.7549
0.4870	-0.6772	16.1742
0.4880	-0.6518	16.5865
0.4890	-0.6264	16.9921
0.4900	-0.6010	17.3913
0.4910	-0.5756	17.7844
0.4920	-0.5502	18.1718
0.4930	-0.5248	18.5538
0.4940	-0.4994	18.9312
0.4950	-0.4740	19.3042
0.4960	-0.4486	19.6722
0.4970	-0.4232	20.0322
0.4980	-0.3978	20.3807
0.4990	-0.3724	20.7156
0.5000	-0.3470	21.0363
0.5010	-0.3217	21.3430
0.5020	-0.2963	21.6365
0.5030	-0.2709	21.9176
0.5040	-0.2455	22.1872
0.5050	-0.2201	22.4460
0.5060	-0.1947	22.6939
0.5070	-0.1693	22.9302
0.5080	-0.1439	23.1532
0.5090	-0.1185	23.3605
0.5100	-0.0931	23.5508
0.5110	-0.0677	23.7243
0.5120	-0.0423	23.8822
0.5130	-0.0169	24.0264
0.5140	0.0085	24.1585
0.5150	0.0339	24.2800
0.5160	0.0593	24.3921
0.5170	0.0847	24.4963
0.5180	0.1101	24.5938
0.5190	0.1355	24.6858
0.5200	0.1609	24.7733
0.5210	0.1863	24.8577
0.5220	0.2117	24.9399
0.5230	0.2371	25.0203
0.5240	0.2625	25.0984
0.5250	0.2879	25.1730
0.5260	0.3133	25.2432
0.5270	0.3387	25.3068
0.5280	0.3641	25.3581
0.5290	0.3895	25.3898
0.5300	0.4149	25.3976
0.5310	0.4403	25.3784
0.5320	0.4657	25.3274
0.5330	0.4911	25.2397
0.5340	0.5165	25.1137
0.5350	0.5419	24.9512
0.5360	0.5673	24.7556
0.5370	0.5927	24.5313
0.5380	0.6181	24.2823
0.5390	0.6435	24.0123
0.5400	0.6689	23.7242
0.5410	0.6943	23.4203
0.5420	0.7197	23.1025
0.5430	0.7451	22.7728
0.5440	0.7705	22.4329
0.5450	0.7959	22.0843
0.5460	0.8213	21.7281
0.5470	0.8467	21.3658
0.5480	0.8721	20.9989
0.5490	0.8975	20.6291
0.5500	0.9229	20.2577
0.5510	0.9483	19.8837
0.5520	0.9737	19.5041
0.5530	0.9991	19.1168
0.5540	1.0245	18.7213
0.5550	1.0499	18.3184
0.5560	1.0753	17.9103
0.5570	1.1007	17.4992
0.5580	1.1261	17.0869
0.5590	1.1515	16.6750
0.5600	1.1769	16.2649
0.5610	1.2023	15.8578
0.5620	1.2277	15.4548
0.5630	1.2531	15.0572
0.5640	1.2785	14.6658
0.5650	1.3039	14.2815
0.5660	1.3293	13.9051
0.5670	1.3547	13.5375
0.5680	1.3801	13.1792
0.5690	1.4055	12.8308
0.5700	1.4309	12.4927
0.5710	1.4563	12.1653
0.5720	1.4817	11.8487
0.5730	1.5071	11.5432
0.5740	1.5326	11.2488
0.5750	1.5580	10.9657
0.5760	1.5834	10.6938
0.5770	1.6088	10.4332
0.5780	1.6342	10.1839
0.5790	1.6596	9.9459
0.5800	1.6850	9.7190
0.5810	1.7104	9.5031
0.5820	1.7358	9.2983
0.5830	1.7612	9.1043
0.5840	1.7866	8.9209
0.5850	1.8120	8.7479
0.5860	1.8374	8.5849
0.5870	1.8628	8.4317
0.5880	1.8882	8.2878
0.5890	1.9136	8.1529
0.5900	1.9390	8.0265
0.5910	1.9644	7.9081
0.5920	1.9898	7.7976
0.5930	2.0152	7.6947
0.5940	2.0406	7.5995
0.5950	2.0660	7.5118
0.5960	2.0914	7.4311
0.5970	2.1167	7.3571
0.5980	2.1421	7.2895
0.5990	2.1675	7.2278
0.6000	2.1929	7.1717
0.6010	2.2183	7.1210
0.6020	2.2437	7.0755
0.6030	2.2691	7.0349
0.6040	2.2945	6.9989
0.6050	2.3199	6.9671
0.6060	2.3453	6.9392
0.6070	2.3708	6.9149
0.6080	2.3962	6.8939
0.6090	2.4216	6.8759
0.6100	2.4470	6.8607
0.6110	2.4724	6.8481
0.6120	2.4978	6.8381
0.6130	2.5232	6.8304
0.6140	2.5486	6.8247
0.6150	2.5740	6.8208
0.6160	2.5994	6.8186
0.6170	2.6248	6.8179
0.6180	2.6502	6.8185
0.6190	2.6756	6.8201
0.6200	2.7010	6.8226
0.6210	2.7264	6.8257
0.6220	2.7518	6.8294
0.6230	2.7771	6.8336
0.6240	2.8025	6.8383
0.6250	2.8279	6.8433
0.6260	2.8533	6.8486
0.6270	2.8787	6.8542
0.6280	2.9041	6.8599
0.6290	2.9295	6.8659
0.6300	2.9549	6.8720
0.6310	2.9803	6.8784
0.6320	3.0057	6.8847
0.6330	3.0311	6.8909
0.6340	3.0565	6.8967
0.6350	3.0819	6.9022
0.6360	3.1073	6.9072
0.6370	3.1327	6.9118
0.6380	3.1581	6.9161
0.6390	3.1835	6.9200
0.6400	3.2089	6.9238
0.6410	3.2343	6.9271
0.6420	3.2597	6.9300
0.6430	3.2851	6.9323
0.6440	3.3105	6.9341
0.6450	3.3359	6.9357
0.6460	3.3613	6.9374
0.6470	3.3867	6.9390
0.6480	3.4121	6.9406
0.6490	3.4375	6.9418
0.6500	3.4629	6.9427
0.6510	3.4883	6.9431
0.6520	3.5137	6.9432
0.6530	3.5391	6.9429
0.6540	3.5645	6.9423
0.6550	3.5899	6.9414
0.6560	3.6153	6.9402
0.6570	3.6407	6.9389
0.6580	3.6661	6.9375
0.6590	3.6915	6.9362
0.6600	3.7169	6.9349
0.6610	3.7423	6.9335
0.6620	3.7677	6.9321
0.6630	3.7931	6.9305
0.6640	3.8185	6.9287
0.6650	3.8439	6.9268
0.6660	3.8693	6.9249
0.6670	3.8948	6.9230
0.6680	3.9202	6.9211
0.6690	3.9456	6.9190
0.6700	3.9710	6.9166
0.6710	3.9964	6.9139
0.6720	4.0218	6.9111
0.6730	4.0472	6.9082
0.6740	4.0726	6.9050
0.6750	4.0980	6.9017
0.6760	4.1234	6.8982
0.6770	4.1488	6.8947
0.6780	4.1742	6.8912
0.6790	4.1996	6.8878
0.6800	4.2250	6.8845
0.6810	4.2504	6.8811
0.6820	4.2758	6.8776
0.6830	4.3012	6.8740
0.6840	4.3266	6.8704
0.6850	4.3520	6.8669
0.6860	4.3774	6.8636
0.6870	4.4028	6.8605
0.6880	4.4282	6.8576
0.6890	4.4536	6.8549
0.6900	4.4790	6.8523
0.6910	4.5044	6.8498
0.6920	4.5298	6.8471
0.6930	4.5552	6.8444
0.6940	4.5806	6.8413
0.6950	4.6060	6.8376
0.6960	4.6313	6.8328
0.6970	4.6567	6.8262
0.6980	4.6820	6.8170
0.6990	4.7073	6.8045
0.7000	4.7325	6.7886
0.7010	4.7576	6.7699
0.7020	4.7825	6.7496
0.7030	4.8073	6.7289
0.7040	4.8318	6.7089
0.7050	4.8562	6.6900
0.7060	4.8802	6.6721
0.7070	4.9040	6.6548
0.7080	4.9274	6.6382
0.7090	4.9505	6.6221
0.7100	4.9731	6.6066
0.7110	4.9954	6.5919
0.7120	5.0171	6.5783
0.7130	5.0384	6.5658
