# Supplementary material for: A novel rind puncture technique to measure rind thickness and diameter in plant stalks
Source: Plant Methods. 2020 Apr 1;16:44. doi: 10.1186/s13007-020-00587-4 (PMC7110687; doi:10.1186/s13007-020-00587-4)
Supplement: Supplementary file 2 — Additional file 2: Sample puncture data. These files are comma delimited csv files which contain force displacement data gathered from the instron universal testing system during puncture tests of poison hemlock. [file 13007_2020_587_MOESM2_ESM.zip › 03_2.csv]

Time	Displacement	Force
(s)	(mm)	(N)
0.0000	-15.6968	-0.0034
0.0010	-15.6968	-0.0035
0.0020	-15.6968	-0.0036
0.0030	-15.6967	-0.0034
0.0040	-15.6967	-0.0028
0.0050	-15.6967	-0.0015
0.0060	-15.6967	0.0007
0.0070	-15.6967	0.0037
0.0080	-15.6966	0.0079
0.0090	-15.6965	0.0136
0.0100	-15.6964	0.0211
0.0110	-15.6962	0.0302
0.0120	-15.6959	0.0404
0.0130	-15.6955	0.0509
0.0140	-15.6950	0.0615
0.0150	-15.6944	0.0723
0.0160	-15.6937	0.0834
0.0170	-15.6928	0.0950
0.0180	-15.6917	0.1068
0.0190	-15.6904	0.1188
0.0200	-15.6889	0.1308
0.0210	-15.6871	0.1429
0.0220	-15.6851	0.1550
0.0230	-15.6829	0.1671
0.0240	-15.6803	0.1792
0.0250	-15.6775	0.1912
0.0260	-15.6743	0.2028
0.0270	-15.6708	0.2140
0.0280	-15.6669	0.2248
0.0290	-15.6626	0.2353
0.0300	-15.6579	0.2456
0.0310	-15.6529	0.2558
0.0320	-15.6474	0.2656
0.0330	-15.6415	0.2750
0.0340	-15.6351	0.2841
0.0350	-15.6282	0.2928
0.0360	-15.6209	0.3014
0.0370	-15.6131	0.3096
0.0380	-15.6047	0.3174
0.0390	-15.5959	0.3245
0.0400	-15.5865	0.3311
0.0410	-15.5766	0.3372
0.0420	-15.5662	0.3431
0.0430	-15.5552	0.3485
0.0440	-15.5436	0.3536
0.0450	-15.5314	0.3581
0.0460	-15.5187	0.3625
0.0470	-15.5054	0.3666
0.0480	-15.4914	0.3704
0.0490	-15.4769	0.3733
0.0500	-15.4618	0.3744
0.0510	-15.4461	0.3730
0.0520	-15.4298	0.3689
0.0530	-15.4129	0.3622
0.0540	-15.3955	0.3530
0.0550	-15.3775	0.3416
0.0560	-15.3589	0.3284
0.0570	-15.3399	0.3138
0.0580	-15.3204	0.2981
0.0590	-15.3005	0.2819
0.0600	-15.2801	0.2655
0.0610	-15.2592	0.2494
0.0620	-15.2380	0.2339
0.0630	-15.2165	0.2189
0.0640	-15.1946	0.2041
0.0650	-15.1724	0.1894
0.0660	-15.1499	0.1747
0.0670	-15.1272	0.1603
0.0680	-15.1042	0.1464
0.0690	-15.0809	0.1333
0.0700	-15.0575	0.1213
0.0710	-15.0339	0.1104
0.0720	-15.0100	0.1007
0.0730	-14.9861	0.0921
0.0740	-14.9620	0.0845
0.0750	-14.9377	0.0775
0.0760	-14.9133	0.0711
0.0770	-14.8888	0.0653
0.0780	-14.8643	0.0602
0.0790	-14.8396	0.0557
0.0800	-14.8148	0.0520
0.0810	-14.7899	0.0486
0.0820	-14.7650	0.0456
0.0830	-14.7400	0.0429
0.0840	-14.7149	0.0407
0.0850	-14.6897	0.0392
0.0860	-14.6645	0.0383
0.0870	-14.6393	0.0379
0.0880	-14.6139	0.0376
0.0890	-14.5886	0.0373
0.0900	-14.5632	0.0368
0.0910	-14.5377	0.0362
0.0920	-14.5122	0.0352
0.0930	-14.4867	0.0341
0.0940	-14.4611	0.0329
0.0950	-14.4355	0.0316
0.0960	-14.4098	0.0305
0.0970	-14.3842	0.0294
0.0980	-14.3584	0.0284
0.0990	-14.3327	0.0274
0.1000	-14.3069	0.0262
0.1010	-14.2811	0.0250
0.1020	-14.2553	0.0238
0.1030	-14.2294	0.0226
0.1040	-14.2036	0.0213
0.1050	-14.1777	0.0199
0.1060	-14.1518	0.0183
0.1070	-14.1259	0.0165
0.1080	-14.0999	0.0145
0.1090	-14.0740	0.0125
0.1100	-14.0481	0.0105
0.1110	-14.0221	0.0085
0.1120	-13.9961	0.0067
0.1130	-13.9702	0.0049
0.1140	-13.9442	0.0033
0.1150	-13.9183	0.0024
0.1160	-13.8923	0.0034
0.1170	-13.8663	0.0081
0.1180	-13.8404	0.0187
0.1190	-13.8144	0.0373
0.1200	-13.7885	0.0661
0.1210	-13.7626	0.1068
0.1220	-13.7366	0.1608
0.1230	-13.7107	0.2291
0.1240	-13.6848	0.3125
0.1250	-13.6589	0.4116
0.1260	-13.6330	0.5270
0.1270	-13.6072	0.6589
0.1280	-13.5813	0.8074
0.1290	-13.5555	0.9722
0.1300	-13.5297	1.1531
0.1310	-13.5038	1.3498
0.1320	-13.4780	1.5621
0.1330	-13.4523	1.7895
0.1340	-13.4265	2.0314
0.1350	-13.4007	2.2871
0.1360	-13.3750	2.5559
0.1370	-13.3493	2.8369
0.1380	-13.3235	3.1293
0.1390	-13.2978	3.4323
0.1400	-13.2721	3.7454
0.1410	-13.2465	4.0677
0.1420	-13.2208	4.3987
0.1430	-13.1952	4.7373
0.1440	-13.1695	5.0830
0.1450	-13.1439	5.4349
0.1460	-13.1183	5.7924
0.1470	-13.0927	6.1547
0.1480	-13.0671	6.5211
0.1490	-13.0415	6.8909
0.1500	-13.0159	7.2634
0.1510	-12.9904	7.6378
0.1520	-12.9648	8.0136
0.1530	-12.9393	8.3903
0.1540	-12.9137	8.7675
0.1550	-12.8882	9.1449
0.1560	-12.8627	9.5221
0.1570	-12.8372	9.8990
0.1580	-12.8116	10.2749
0.1590	-12.7861	10.6496
0.1600	-12.7606	11.0227
0.1610	-12.7352	11.3939
0.1620	-12.7097	11.7631
0.1630	-12.6842	12.1299
0.1640	-12.6587	12.4940
0.1650	-12.6332	12.8552
0.1660	-12.6078	13.2133
0.1670	-12.5823	13.5679
0.1680	-12.5568	13.9188
0.1690	-12.5314	14.2658
0.1700	-12.5059	14.6087
0.1710	-12.4805	14.9473
0.1720	-12.4550	15.2813
0.1730	-12.4296	15.6106
0.1740	-12.4041	15.9352
0.1750	-12.3787	16.2551
0.1760	-12.3533	16.5701
0.1770	-12.3278	16.8800
0.1780	-12.3024	17.1846
0.1790	-12.2770	17.4839
0.1800	-12.2515	17.7778
0.1810	-12.2261	18.0664
0.1820	-12.2007	18.3497
0.1830	-12.1753	18.6278
0.1840	-12.1498	18.9005
0.1850	-12.1244	19.1669
0.1860	-12.0990	19.4257
0.1870	-12.0736	19.6759
0.1880	-12.0481	19.9167
0.1890	-12.0227	20.1479
0.1900	-11.9973	20.3698
0.1910	-11.9719	20.5825
0.1920	-11.9464	20.7864
0.1930	-11.9210	20.9814
0.1940	-11.8956	21.1679
0.1950	-11.8702	21.3461
0.1960	-11.8447	21.5163
0.1970	-11.8193	21.6790
0.1980	-11.7939	21.8345
0.1990	-11.7685	21.9832
0.2000	-11.7430	22.1249
0.2010	-11.7176	22.2593
0.2020	-11.6922	22.3862
0.2030	-11.6668	22.5054
0.2040	-11.6413	22.6172
0.2050	-11.6159	22.7217
0.2060	-11.5905	22.8191
0.2070	-11.5651	22.9095
0.2080	-11.5397	22.9929
0.2090	-11.5142	23.0697
0.2100	-11.4888	23.1402
0.2110	-11.4634	23.2052
0.2120	-11.4380	23.2652
0.2130	-11.4125	23.3207
0.2140	-11.3871	23.3717
0.2150	-11.3617	23.4186
0.2160	-11.3363	23.4616
0.2170	-11.3109	23.5011
0.2180	-11.2854	23.5375
0.2190	-11.2600	23.5712
0.2200	-11.2346	23.6026
0.2210	-11.2092	23.6322
0.2220	-11.1837	23.6602
0.2230	-11.1583	23.6874
0.2240	-11.1329	23.7139
0.2250	-11.1075	23.7402
0.2260	-11.0821	23.7665
0.2270	-11.0566	23.7930
0.2280	-11.0312	23.8200
0.2290	-11.0058	23.8478
0.2300	-10.9804	23.8766
0.2310	-10.9549	23.9065
0.2320	-10.9295	23.9376
0.2330	-10.9041	23.9699
0.2340	-10.8787	24.0035
0.2350	-10.8532	24.0382
0.2360	-10.8278	24.0738
0.2370	-10.8024	24.1099
0.2380	-10.7770	24.1462
0.2390	-10.7516	24.1827
0.2400	-10.7262	24.2192
0.2410	-10.7007	24.2562
0.2420	-10.6753	24.2937
0.2430	-10.6499	24.3320
0.2440	-10.6245	24.3712
0.2450	-10.5991	24.4114
0.2460	-10.5737	24.4529
0.2470	-10.5482	24.4955
0.2480	-10.5228	24.5394
0.2490	-10.4974	24.5844
0.2500	-10.4720	24.6306
0.2510	-10.4466	24.6782
0.2520	-10.4212	24.7270
0.2530	-10.3957	24.7772
0.2540	-10.3703	24.8288
0.2550	-10.3449	24.8817
0.2560	-10.3195	24.9359
0.2570	-10.2941	24.9915
0.2580	-10.2687	25.0481
0.2590	-10.2432	25.1052
0.2600	-10.2178	25.1613
0.2610	-10.1924	25.2082
0.2620	-10.1670	25.2251
0.2630	-10.1416	25.1870
0.2640	-10.1162	25.0777
0.2650	-10.0908	24.8923
0.2660	-10.0654	24.6341
0.2670	-10.0400	24.3107
0.2680	-10.0146	23.9302
0.2690	-9.9892	23.5006
0.2700	-9.9637	23.0285
0.2710	-9.9383	22.5197
0.2720	-9.9129	21.9793
0.2730	-9.8875	21.4123
0.2740	-9.8621	20.8230
0.2750	-9.8367	20.2151
0.2760	-9.8113	19.5922
0.2770	-9.7859	18.9581
0.2780	-9.7605	18.3163
0.2790	-9.7351	17.6701
0.2800	-9.7097	17.0225
0.2810	-9.6843	16.3760
0.2820	-9.6589	15.7330
0.2830	-9.6335	15.0957
0.2840	-9.6081	14.4660
0.2850	-9.5826	13.8456
0.2860	-9.5572	13.2359
0.2870	-9.5318	12.6382
0.2880	-9.5064	12.0538
0.2890	-9.4810	11.4840
0.2900	-9.4556	10.9295
0.2910	-9.4302	10.3914
0.2920	-9.4048	9.8701
0.2930	-9.3794	9.3663
0.2940	-9.3540	8.8802
0.2950	-9.3285	8.4123
0.2960	-9.3031	7.9628
0.2970	-9.2777	7.5318
0.2980	-9.2523	7.1193
0.2990	-9.2269	6.7251
0.3000	-9.2015	6.3492
0.3010	-9.1761	5.9916
0.3020	-9.1507	5.6519
0.3030	-9.1253	5.3301
0.3040	-9.0999	5.0259
0.3050	-9.0745	4.7389
0.3060	-9.0490	4.4688
0.3070	-9.0236	4.2152
0.3080	-8.9982	3.9776
0.3090	-8.9728	3.7555
0.3100	-8.9474	3.5484
0.3110	-8.9220	3.3557
0.3120	-8.8966	3.1769
0.3130	-8.8712	3.0116
0.3140	-8.8458	2.8591
0.3150	-8.8204	2.7189
0.3160	-8.7950	2.5907
0.3170	-8.7695	2.4738
0.3180	-8.7441	2.3678
0.3190	-8.7187	2.2722
0.3200	-8.6933	2.1865
0.3210	-8.6679	2.1103
0.3220	-8.6425	2.0430
0.3230	-8.6171	1.9842
0.3240	-8.5917	1.9333
0.3250	-8.5663	1.8899
0.3260	-8.5409	1.8533
0.3270	-8.5155	1.8232
0.3280	-8.4901	1.7994
0.3290	-8.4647	1.7815
0.3300	-8.4393	1.7691
0.3310	-8.4139	1.7618
0.3320	-8.3886	1.7591
0.3330	-8.3632	1.7605
0.3340	-8.3378	1.7657
0.3350	-8.3124	1.7744
0.3360	-8.2870	1.7862
0.3370	-8.2616	1.8009
0.3380	-8.2362	1.8183
0.3390	-8.2108	1.8382
0.3400	-8.1854	1.8604
0.3410	-8.1600	1.8847
0.3420	-8.1346	1.9106
0.3430	-8.1092	1.9378
0.3440	-8.0838	1.9660
0.3450	-8.0584	1.9948
0.3460	-8.0330	2.0241
0.3470	-8.0076	2.0539
0.3480	-7.9822	2.0839
0.3490	-7.9568	2.1142
0.3500	-7.9314	2.1446
0.3510	-7.9060	2.1752
0.3520	-7.8806	2.2057
0.3530	-7.8553	2.2360
0.3540	-7.8299	2.2661
0.3550	-7.8045	2.2957
0.3560	-7.7791	2.3248
0.3570	-7.7537	2.3534
0.3580	-7.7283	2.3814
0.3590	-7.7029	2.4086
0.3600	-7.6775	2.4350
0.3610	-7.6521	2.4606
0.3620	-7.6267	2.4855
0.3630	-7.6013	2.5094
0.3640	-7.5759	2.5325
0.3650	-7.5505	2.5547
0.3660	-7.5251	2.5761
0.3670	-7.4997	2.5968
0.3680	-7.4743	2.6170
0.3690	-7.4489	2.6364
0.3700	-7.4235	2.6551
0.3710	-7.3981	2.6728
0.3720	-7.3727	2.6897
0.3730	-7.3473	2.7058
0.3740	-7.3219	2.7212
0.3750	-7.2965	2.7359
0.3760	-7.2711	2.7498
0.3770	-7.2457	2.7628
0.3780	-7.2203	2.7750
0.3790	-7.1949	2.7865
0.3800	-7.1695	2.7973
0.3810	-7.1440	2.8074
0.3820	-7.1186	2.8167
0.3830	-7.0932	2.8253
0.3840	-7.0678	2.8334
0.3850	-7.0424	2.8413
0.3860	-7.0170	2.8493
0.3870	-6.9916	2.8574
0.3880	-6.9662	2.8652
0.3890	-6.9408	2.8726
0.3900	-6.9154	2.8794
0.3910	-6.8900	2.8855
0.3920	-6.8646	2.8911
0.3930	-6.8392	2.8961
0.3940	-6.8138	2.9008
0.3950	-6.7884	2.9050
0.3960	-6.7630	2.9090
0.3970	-6.7376	2.9128
0.3980	-6.7122	2.9162
0.3990	-6.6868	2.9192
0.4000	-6.6614	2.9214
0.4010	-6.6360	2.9230
0.4020	-6.6106	2.9241
0.4030	-6.5852	2.9252
0.4040	-6.5598	2.9262
0.4050	-6.5344	2.9273
0.4060	-6.5089	2.9279
0.4070	-6.4835	2.9281
0.4080	-6.4581	2.9276
0.4090	-6.4327	2.9265
0.4100	-6.4073	2.9249
0.4110	-6.3819	2.9231
0.4120	-6.3565	2.9211
0.4130	-6.3311	2.9192
0.4140	-6.3057	2.9174
0.4150	-6.2803	2.9155
0.4160	-6.2549	2.9137
0.4170	-6.2295	2.9117
0.4180	-6.2041	2.9099
0.4190	-6.1787	2.9080
0.4200	-6.1533	2.9064
0.4210	-6.1279	2.9049
0.4220	-6.1025	2.9038
0.4230	-6.0771	2.9028
0.4240	-6.0517	2.9019
0.4250	-6.0262	2.9010
0.4260	-6.0008	2.9003
0.4270	-5.9754	2.8998
0.4280	-5.9500	2.8997
0.4290	-5.9246	2.9000
0.4300	-5.8992	2.9007
0.4310	-5.8738	2.9016
0.4320	-5.8484	2.9027
0.4330	-5.8230	2.9037
0.4340	-5.7976	2.9048
0.4350	-5.7722	2.9060
0.4360	-5.7468	2.9073
0.4370	-5.7214	2.9085
0.4380	-5.6960	2.9098
0.4390	-5.6706	2.9112
0.4400	-5.6452	2.9129
0.4410	-5.6198	2.9148
0.4420	-5.5944	2.9169
0.4430	-5.5690	2.9190
0.4440	-5.5436	2.9212
0.4450	-5.5182	2.9232
0.4460	-5.4928	2.9252
0.4470	-5.4674	2.9272
0.4480	-5.4420	2.9294
0.4490	-5.4166	2.9316
0.4500	-5.3912	2.9339
0.4510	-5.3658	2.9360
0.4520	-5.3404	2.9380
0.4530	-5.3150	2.9397
0.4540	-5.2896	2.9411
0.4550	-5.2642	2.9423
0.4560	-5.2388	2.9434
0.4570	-5.2134	2.9446
0.4580	-5.1880	2.9459
0.4590	-5.1626	2.9474
0.4600	-5.1372	2.9488
0.4610	-5.1118	2.9502
0.4620	-5.0864	2.9515
0.4630	-5.0610	2.9525
0.4640	-5.0356	2.9535
0.4650	-5.0102	2.9544
0.4660	-4.9848	2.9553
0.4670	-4.9594	2.9562
0.4680	-4.9340	2.9569
0.4690	-4.9086	2.9576
0.4700	-4.8832	2.9580
0.4710	-4.8578	2.9584
0.4720	-4.8325	2.9585
0.4730	-4.8071	2.9586
0.4740	-4.7817	2.9586
0.4750	-4.7563	2.9586
0.4760	-4.7309	2.9588
0.4770	-4.7055	2.9592
0.4780	-4.6801	2.9597
0.4790	-4.6547	2.9602
0.4800	-4.6293	2.9605
0.4810	-4.6039	2.9608
0.4820	-4.5785	2.9611
0.4830	-4.5531	2.9613
0.4840	-4.5278	2.9615
0.4850	-4.5024	2.9619
0.4860	-4.4770	2.9626
0.4870	-4.4516	2.9634
0.4880	-4.4262	2.9642
0.4890	-4.4008	2.9647
0.4900	-4.3754	2.9650
0.4910	-4.3500	2.9651
0.4920	-4.3246	2.9653
0.4930	-4.2992	2.9655
0.4940	-4.2738	2.9658
0.4950	-4.2484	2.9660
0.4960	-4.2230	2.9662
0.4970	-4.1976	2.9662
0.4980	-4.1722	2.9661
0.4990	-4.1468	2.9658
0.5000	-4.1214	2.9656
0.5010	-4.0960	2.9652
0.5020	-4.0707	2.9649
0.5030	-4.0453	2.9644
0.5040	-4.0199	2.9639
0.5050	-3.9945	2.9633
0.5060	-3.9691	2.9627
0.5070	-3.9437	2.9622
0.5080	-3.9183	2.9619
0.5090	-3.8929	2.9616
0.5100	-3.8675	2.9613
0.5110	-3.8421	2.9610
0.5120	-3.8167	2.9605
0.5130	-3.7913	2.9601
0.5140	-3.7659	2.9597
0.5150	-3.7405	2.9591
0.5160	-3.7151	2.9584
0.5170	-3.6897	2.9576
0.5180	-3.6643	2.9567
0.5190	-3.6389	2.9560
0.5200	-3.6135	2.9554
0.5210	-3.5881	2.9548
0.5220	-3.5627	2.9542
0.5230	-3.5373	2.9536
0.5240	-3.5119	2.9531
0.5250	-3.4865	2.9529
0.5260	-3.4611	2.9531
0.5270	-3.4357	2.9534
0.5280	-3.4103	2.9537
0.5290	-3.3849	2.9541
0.5300	-3.3595	2.9545
0.5310	-3.3341	2.9549
0.5320	-3.3087	2.9553
0.5330	-3.2833	2.9558
0.5340	-3.2579	2.9564
0.5350	-3.2325	2.9573
0.5360	-3.2071	2.9584
0.5370	-3.1817	2.9595
0.5380	-3.1563	2.9605
0.5390	-3.1309	2.9611
0.5400	-3.1055	2.9612
0.5410	-3.0801	2.9611
0.5420	-3.0547	2.9609
0.5430	-3.0293	2.9608
0.5440	-3.0039	2.9608
0.5450	-2.9785	2.9609
0.5460	-2.9531	2.9610
0.5470	-2.9277	2.9611
0.5480	-2.9023	2.9613
0.5490	-2.8769	2.9615
0.5500	-2.8515	2.9618
0.5510	-2.8260	2.9622
0.5520	-2.8006	2.9627
0.5530	-2.7752	2.9632
0.5540	-2.7498	2.9636
0.5550	-2.7244	2.9640
0.5560	-2.6990	2.9644
0.5570	-2.6736	2.9649
0.5580	-2.6482	2.9656
0.5590	-2.6228	2.9664
0.5600	-2.5974	2.9675
0.5610	-2.5720	2.9685
0.5620	-2.5466	2.9695
0.5630	-2.5212	2.9704
0.5640	-2.4958	2.9713
0.5650	-2.4704	2.9720
0.5660	-2.4450	2.9728
0.5670	-2.4196	2.9737
0.5680	-2.3942	2.9746
0.5690	-2.3688	2.9754
0.5700	-2.3434	2.9761
0.5710	-2.3180	2.9766
0.5720	-2.2926	2.9769
0.5730	-2.2672	2.9769
0.5740	-2.2418	2.9769
0.5750	-2.2164	2.9771
0.5760	-2.1910	2.9776
0.5770	-2.1656	2.9789
0.5780	-2.1402	2.9811
0.5790	-2.1148	2.9846
0.5800	-2.0894	2.9897
0.5810	-2.0640	2.9970
0.5820	-2.0386	3.0070
0.5830	-2.0132	3.0201
0.5840	-1.9878	3.0366
0.5850	-1.9624	3.0569
0.5860	-1.9370	3.0811
0.5870	-1.9116	3.1096
0.5880	-1.8862	3.1427
0.5890	-1.8608	3.1805
0.5900	-1.8354	3.2233
0.5910	-1.8100	3.2714
0.5920	-1.7846	3.3252
0.5930	-1.7592	3.3849
0.5940	-1.7338	3.4508
0.5950	-1.7084	3.5230
0.5960	-1.6830	3.6017
0.5970	-1.6576	3.6871
0.5980	-1.6322	3.7794
0.5990	-1.6068	3.8792
0.6000	-1.5814	3.9873
0.6010	-1.5560	4.1048
0.6020	-1.5306	4.2328
0.6030	-1.5052	4.3726
0.6040	-1.4798	4.5256
0.6050	-1.4544	4.6932
0.6060	-1.4290	4.8771
0.6070	-1.4036	5.0785
0.6080	-1.3782	5.2990
0.6090	-1.3528	5.5395
0.6100	-1.3274	5.8011
0.6110	-1.3020	6.0846
0.6120	-1.2766	6.3907
0.6130	-1.2512	6.7187
0.6140	-1.2258	7.0659
0.6150	-1.2004	7.4280
0.6160	-1.1750	7.8004
0.6170	-1.1496	8.1802
0.6180	-1.1242	8.5657
0.6190	-1.0988	8.9566
0.6200	-1.0734	9.3521
0.6210	-1.0480	9.7512
0.6220	-1.0226	10.1518
0.6230	-0.9972	10.5520
0.6240	-0.9718	10.9498
0.6250	-0.9464	11.3441
0.6260	-0.9210	11.7349
0.6270	-0.8956	12.1221
0.6280	-0.8702	12.5062
0.6290	-0.8448	12.8878
0.6300	-0.8194	13.2673
0.6310	-0.7940	13.6454
0.6320	-0.7686	14.0225
0.6330	-0.7432	14.3984
0.6340	-0.7177	14.7726
0.6350	-0.6923	15.1440
0.6360	-0.6669	15.5124
0.6370	-0.6415	15.8776
0.6380	-0.6161	16.2396
0.6390	-0.5907	16.5986
0.6400	-0.5653	16.9552
0.6410	-0.5399	17.3096
0.6420	-0.5145	17.6620
0.6430	-0.4891	18.0127
0.6440	-0.4637	18.3613
0.6450	-0.4383	18.7048
0.6460	-0.4129	19.0369
0.6470	-0.3875	19.3522
0.6480	-0.3621	19.6482
0.6490	-0.3367	19.9245
0.6500	-0.3113	20.1820
0.6510	-0.2859	20.4224
0.6520	-0.2605	20.6477
0.6530	-0.2351	20.8599
0.6540	-0.2097	21.0611
0.6550	-0.1843	21.2528
0.6560	-0.1589	21.4366
0.6570	-0.1335	21.6138
0.6580	-0.1081	21.7851
0.6590	-0.0827	21.9513
0.6600	-0.0573	22.1129
0.6610	-0.0319	22.2709
0.6620	-0.0065	22.4262
0.6630	0.0188	22.5798
0.6640	0.0442	22.7313
0.6650	0.0696	22.8787
0.6660	0.0950	23.0199
0.6670	0.1204	23.1537
0.6680	0.1458	23.2797
0.6690	0.1712	23.3983
0.6700	0.1966	23.5102
0.6710	0.2220	23.6161
0.6720	0.2474	23.7162
0.6730	0.2729	23.8099
0.6740	0.2983	23.8926
0.6750	0.3237	23.9561
0.6760	0.3491	23.9937
0.6770	0.3745	24.0023
0.6780	0.3998	23.9818
0.6790	0.4252	23.9314
0.6800	0.4506	23.8472
0.6810	0.4760	23.7261
0.6820	0.5014	23.5673
0.6830	0.5268	23.3729
0.6840	0.5522	23.1461
0.6850	0.5776	22.8905
0.6860	0.6030	22.6096
0.6870	0.6284	22.3065
0.6880	0.6538	21.9829
0.6890	0.6792	21.6392
0.6900	0.7046	21.2757
0.6910	0.7300	20.8939
0.6920	0.7554	20.4959
0.6930	0.7808	20.0842
0.6940	0.8062	19.6616
0.6950	0.8316	19.2306
0.6960	0.8570	18.7932
0.6970	0.8825	18.3514
0.6980	0.9079	17.9069
0.6990	0.9333	17.4614
0.7000	0.9587	17.0165
0.7010	0.9841	16.5736
0.7020	1.0095	16.1339
0.7030	1.0349	15.6986
0.7040	1.0603	15.2687
0.7050	1.0857	14.8456
0.7060	1.1111	14.4301
0.7070	1.1365	14.0230
0.7080	1.1619	13.6249
0.7090	1.1873	13.2365
0.7100	1.2127	12.8580
0.7110	1.2381	12.4900
0.7120	1.2635	12.1330
0.7130	1.2889	11.7875
0.7140	1.3143	11.4538
0.7150	1.3397	11.1322
0.7160	1.3651	10.8227
0.7170	1.3905	10.5254
0.7180	1.4159	10.2404
0.7190	1.4413	9.9674
0.7200	1.4667	9.7063
0.7210	1.4921	9.4569
0.7220	1.5175	9.2190
0.7230	1.5429	8.9925
0.7240	1.5683	8.7771
0.7250	1.5937	8.5725
0.7260	1.6191	8.3786
0.7270	1.6445	8.1951
0.7280	1.6699	8.0218
0.7290	1.6953	7.8583
0.7300	1.7207	7.7045
0.7310	1.7461	7.5601
0.7320	1.7715	7.4246
0.7330	1.7969	7.2978
0.7340	1.8223	7.1792
0.7350	1.8477	7.0684
0.7360	1.8731	6.9651
0.7370	1.8985	6.8690
0.7380	1.9239	6.7797
0.7390	1.9493	6.6968
0.7400	1.9747	6.6201
0.7410	2.0001	6.5492
0.7420	2.0255	6.4840
0.7430	2.0509	6.4245
0.7440	2.0763	6.3703
0.7450	2.1017	6.3212
0.7460	2.1271	6.2768
0.7470	2.1525	6.2366
0.7480	2.1779	6.2001
0.7490	2.2033	6.1673
0.7500	2.2286	6.1378
0.7510	2.2540	6.1115
0.7520	2.2794	6.0883
0.7530	2.3048	6.0678
0.7540	2.3302	6.0498
0.7550	2.3556	6.0342
0.7560	2.3810	6.0208
0.7570	2.4064	6.0093
0.7580	2.4318	5.9996
0.7590	2.4572	5.9918
0.7600	2.4826	5.9858
0.7610	2.5080	5.9814
0.7620	2.5334	5.9783
0.7630	2.5589	5.9763
0.7640	2.5843	5.9753
0.7650	2.6096	5.9752
0.7660	2.6350	5.9761
0.7670	2.6604	5.9777
0.7680	2.6858	5.9799
0.7690	2.7112	5.9825
0.7700	2.7366	5.9854
0.7710	2.7620	5.9886
0.7720	2.7874	5.9919
0.7730	2.8128	5.9953
0.7740	2.8382	5.9987
0.7750	2.8636	6.0021
0.7760	2.8890	6.0054
0.7770	2.9144	6.0087
0.7780	2.9398	6.0120
0.7790	2.9652	6.0152
0.7800	2.9906	6.0182
0.7810	3.0160	6.0209
0.7820	3.0414	6.0233
0.7830	3.0668	6.0254
0.7840	3.0922	6.0272
0.7850	3.1176	6.0289
0.7860	3.1430	6.0304
0.7870	3.1684	6.0319
0.7880	3.1938	6.0333
0.7890	3.2192	6.0345
0.7900	3.2446	6.0353
0.7910	3.2700	6.0355
0.7920	3.2954	6.0352
0.7930	3.3208	6.0344
0.7940	3.3462	6.0335
0.7950	3.3716	6.0325
0.7960	3.3970	6.0315
0.7970	3.4224	6.0303
0.7980	3.4478	6.0288
0.7990	3.4732	6.0270
0.8000	3.4986	6.0249
0.8010	3.5240	6.0225
0.8020	3.5494	6.0198
0.8030	3.5748	6.0169
0.8040	3.6002	6.0138
0.8050	3.6256	6.0105
0.8060	3.6510	6.0071
0.8070	3.6764	6.0037
0.8080	3.7018	6.0003
0.8090	3.7272	5.9969
0.8100	3.7526	5.9934
0.8110	3.7780	5.9899
0.8120	3.8034	5.9861
0.8130	3.8288	5.9822
0.8140	3.8542	5.9782
0.8150	3.8797	5.9742
0.8160	3.9051	5.9702
0.8170	3.9305	5.9660
0.8180	3.9559	5.9615
0.8190	3.9813	5.9570
0.8200	4.0067	5.9525
0.8210	4.0321	5.9482
0.8220	4.0575	5.9439
0.8230	4.0829	5.9397
0.8240	4.1083	5.9356
0.8250	4.1337	5.9316
0.8260	4.1591	5.9276
0.8270	4.1845	5.9236
0.8280	4.2099	5.9198
0.8290	4.2353	5.9158
0.8300	4.2607	5.9116
0.8310	4.2861	5.9073
0.8320	4.3115	5.9029
0.8330	4.3369	5.8987
0.8340	4.3623	5.8947
0.8350	4.3877	5.8911
0.8360	4.4131	5.8877
0.8370	4.4385	5.8844
0.8380	4.4639	5.8811
0.8390	4.4893	5.8776
0.8400	4.5147	5.8737
0.8410	4.5401	5.8696
0.8420	4.5655	5.8649
0.8430	4.5909	5.8598
0.8440	4.6163	5.8540
0.8450	4.6417	5.8472
0.8460	4.6670	5.8386
0.8470	4.6923	5.8274
0.8480	4.7175	5.8129
0.8490	4.7427	5.7951
0.8500	4.7678	5.7746
0.8510	4.7927	5.7527
0.8520	4.8174	5.7306
0.8530	4.8419	5.7090
0.8540	4.8662	5.6884
0.8550	4.8902	5.6688
0.8560	4.9139	5.6500
0.8570	4.9373	5.6317
0.8580	4.9603	5.6140
0.8590	4.9829	5.5969
0.8600	5.0050	5.5807
0.8610	5.0267	5.5654
