# Supplementary material for: A novel rind puncture technique to measure rind thickness and diameter in plant stalks
Source: Plant Methods. 2020 Apr 1;16:44. doi: 10.1186/s13007-020-00587-4 (PMC7110687; doi:10.1186/s13007-020-00587-4)
Supplement: Supplementary file 2 — Additional file 2: Sample puncture data. These files are comma delimited csv files which contain force displacement data gathered from the instron universal testing system during puncture tests of poison hemlock. [file 13007_2020_587_MOESM2_ESM.zip › 03_3.csv]

Time	Displacement	Force
(s)	(mm)	(N)
0.0000	-17.2820	0.0046
0.0010	-17.2820	0.0048
0.0020	-17.2820	0.0049
0.0030	-17.2820	0.0053
0.0040	-17.2820	0.0061
0.0050	-17.2820	0.0076
0.0060	-17.2819	0.0098
0.0070	-17.2819	0.0129
0.0080	-17.2818	0.0172
0.0090	-17.2817	0.0233
0.0100	-17.2816	0.0312
0.0110	-17.2814	0.0405
0.0120	-17.2811	0.0504
0.0130	-17.2807	0.0605
0.0140	-17.2803	0.0706
0.0150	-17.2796	0.0808
0.0160	-17.2789	0.0915
0.0170	-17.2780	0.1029
0.0180	-17.2769	0.1147
0.0190	-17.2756	0.1268
0.0200	-17.2741	0.1387
0.0210	-17.2724	0.1506
0.0220	-17.2704	0.1626
0.0230	-17.2682	0.1746
0.0240	-17.2656	0.1867
0.0250	-17.2628	0.1988
0.0260	-17.2596	0.2108
0.0270	-17.2561	0.2224
0.0280	-17.2522	0.2336
0.0290	-17.2480	0.2444
0.0300	-17.2434	0.2551
0.0310	-17.2383	0.2656
0.0320	-17.2328	0.2758
0.0330	-17.2269	0.2858
0.0340	-17.2206	0.2955
0.0350	-17.2138	0.3048
0.0360	-17.2065	0.3135
0.0370	-17.1987	0.3217
0.0380	-17.1904	0.3293
0.0390	-17.1816	0.3364
0.0400	-17.1722	0.3433
0.0410	-17.1624	0.3499
0.0420	-17.1519	0.3561
0.0430	-17.1410	0.3618
0.0440	-17.1294	0.3669
0.0450	-17.1173	0.3715
0.0460	-17.1046	0.3756
0.0470	-17.0913	0.3792
0.0480	-17.0775	0.3821
0.0490	-17.0630	0.3836
0.0500	-17.0479	0.3831
0.0510	-17.0323	0.3800
0.0520	-17.0160	0.3740
0.0530	-16.9992	0.3654
0.0540	-16.9818	0.3548
0.0550	-16.9638	0.3424
0.0560	-16.9453	0.3288
0.0570	-16.9264	0.3140
0.0580	-16.9069	0.2983
0.0590	-16.8870	0.2819
0.0600	-16.8666	0.2649
0.0610	-16.8459	0.2478
0.0620	-16.8247	0.2309
0.0630	-16.8032	0.2146
0.0640	-16.7814	0.1991
0.0650	-16.7592	0.1843
0.0660	-16.7368	0.1703
0.0670	-16.7140	0.1567
0.0680	-16.6911	0.1435
0.0690	-16.6679	0.1308
0.0700	-16.6445	0.1189
0.0710	-16.6209	0.1081
0.0720	-16.5971	0.0986
0.0730	-16.5732	0.0903
0.0740	-16.5491	0.0833
0.0750	-16.5249	0.0781
0.0760	-16.5006	0.0758
0.0770	-16.4761	0.0777
0.0780	-16.4516	0.0855
0.0790	-16.4269	0.1008
0.0800	-16.4022	0.1252
0.0810	-16.3773	0.1601
0.0820	-16.3524	0.2068
0.0830	-16.3274	0.2665
0.0840	-16.3024	0.3403
0.0850	-16.2772	0.4294
0.0860	-16.2520	0.5349
0.0870	-16.2268	0.6577
0.0880	-16.2015	0.7985
0.0890	-16.1762	0.9579
0.0900	-16.1508	1.1365
0.0910	-16.1253	1.3347
0.0920	-16.0998	1.5528
0.0930	-16.0743	1.7907
0.0940	-16.0487	2.0486
0.0950	-16.0231	2.3263
0.0960	-15.9975	2.6232
0.0970	-15.9718	2.9370
0.0980	-15.9461	3.2645
0.0990	-15.9204	3.6022
0.1000	-15.8946	3.9484
0.1010	-15.8688	4.3022
0.1020	-15.8430	4.6639
0.1030	-15.8171	5.0339
0.1040	-15.7912	5.4124
0.1050	-15.7654	5.7999
0.1060	-15.7395	6.1961
0.1070	-15.7135	6.6009
0.1080	-15.6876	7.0142
0.1090	-15.6616	7.4356
0.1100	-15.6357	7.8648
0.1110	-15.6097	8.3014
0.1120	-15.5838	8.7448
0.1130	-15.5578	9.1947
0.1140	-15.5318	9.6504
0.1150	-15.5058	10.1113
0.1160	-15.4799	10.5770
0.1170	-15.4539	11.0466
0.1180	-15.4279	11.5193
0.1190	-15.4020	11.9943
0.1200	-15.3760	12.4712
0.1210	-15.3501	12.9493
0.1220	-15.3241	13.4279
0.1230	-15.2982	13.9059
0.1240	-15.2723	14.3825
0.1250	-15.2464	14.8567
0.1260	-15.2205	15.3277
0.1270	-15.1946	15.7948
0.1280	-15.1687	16.2576
0.1290	-15.1429	16.7160
0.1300	-15.1170	17.1701
0.1310	-15.0912	17.6199
0.1320	-15.0654	18.0653
0.1330	-15.0396	18.5063
0.1340	-15.0138	18.9429
0.1350	-14.9880	19.3751
0.1360	-14.9623	19.8029
0.1370	-14.9365	20.2261
0.1380	-14.9108	20.6443
0.1390	-14.8851	21.0570
0.1400	-14.8594	21.4638
0.1410	-14.8337	21.8644
0.1420	-14.8081	22.2588
0.1430	-14.7824	22.6470
0.1440	-14.7568	23.0292
0.1450	-14.7311	23.4055
0.1460	-14.7055	23.7761
0.1470	-14.6799	24.1411
0.1480	-14.6543	24.5003
0.1490	-14.6287	24.8530
0.1500	-14.6031	25.1978
0.1510	-14.5776	25.5336
0.1520	-14.5520	25.8595
0.1530	-14.5265	26.1750
0.1540	-14.5009	26.4801
0.1550	-14.4754	26.7749
0.1560	-14.4499	27.0600
0.1570	-14.4244	27.3359
0.1580	-14.3989	27.6031
0.1590	-14.3734	27.8620
0.1600	-14.3479	28.1130
0.1610	-14.3224	28.3566
0.1620	-14.2969	28.5932
0.1630	-14.2714	28.8232
0.1640	-14.2459	29.0468
0.1650	-14.2205	29.2644
0.1660	-14.1950	29.4761
0.1670	-14.1695	29.6817
0.1680	-14.1441	29.8812
0.1690	-14.1186	30.0747
0.1700	-14.0931	30.2627
0.1710	-14.0677	30.4455
0.1720	-14.0422	30.6237
0.1730	-14.0168	30.7979
0.1740	-13.9913	30.9682
0.1750	-13.9659	31.1352
0.1760	-13.9404	31.2991
0.1770	-13.9150	31.4601
0.1780	-13.8896	31.6186
0.1790	-13.8641	31.7749
0.1800	-13.8387	31.9292
0.1810	-13.8132	32.0819
0.1820	-13.7878	32.2333
0.1830	-13.7624	32.3837
0.1840	-13.7369	32.5335
0.1850	-13.7115	32.6829
0.1860	-13.6861	32.8319
0.1870	-13.6607	32.9788
0.1880	-13.6352	33.1095
0.1890	-13.6098	33.1936
0.1900	-13.5844	33.2004
0.1910	-13.5590	33.1127
0.1920	-13.5335	32.9265
0.1930	-13.5081	32.6458
0.1940	-13.4827	32.2775
0.1950	-13.4573	31.8298
0.1960	-13.4318	31.3106
0.1970	-13.4064	30.7262
0.1980	-13.3810	30.0833
0.1990	-13.3556	29.3901
0.2000	-13.3302	28.6552
0.2010	-13.3047	27.8860
0.2020	-13.2793	27.0886
0.2030	-13.2539	26.2685
0.2040	-13.2285	25.4305
0.2050	-13.2030	24.5785
0.2060	-13.1776	23.7166
0.2070	-13.1522	22.8491
0.2080	-13.1268	21.9803
0.2090	-13.1013	21.1141
0.2100	-13.0759	20.2539
0.2110	-13.0505	19.4022
0.2120	-13.0250	18.5609
0.2130	-12.9996	17.7317
0.2140	-12.9742	16.9168
0.2150	-12.9488	16.1181
0.2160	-12.9233	15.3376
0.2170	-12.8979	14.5771
0.2180	-12.8725	13.8381
0.2190	-12.8470	13.1216
0.2200	-12.8216	12.4282
0.2210	-12.7962	11.7582
0.2220	-12.7707	11.1118
0.2230	-12.7453	10.4894
0.2240	-12.7199	9.8911
0.2250	-12.6944	9.3173
0.2260	-12.6690	8.7681
0.2270	-12.6436	8.2435
0.2280	-12.6181	7.7435
0.2290	-12.5927	7.2680
0.2300	-12.5673	6.8168
0.2310	-12.5419	6.3894
0.2320	-12.5164	5.9852
0.2330	-12.4910	5.6036
0.2340	-12.4656	5.2441
0.2350	-12.4402	4.9064
0.2360	-12.4147	4.5898
0.2370	-12.3893	4.2938
0.2380	-12.3639	4.0178
0.2390	-12.3385	3.7610
0.2400	-12.3131	3.5228
0.2410	-12.2877	3.3023
0.2420	-12.2622	3.0986
0.2430	-12.2368	2.9111
0.2440	-12.2114	2.7390
0.2450	-12.1860	2.5818
0.2460	-12.1606	2.4389
0.2470	-12.1352	2.3096
0.2480	-12.1098	2.1932
0.2490	-12.0843	2.0887
0.2500	-12.0589	1.9955
0.2510	-12.0335	1.9130
0.2520	-12.0081	1.8408
0.2530	-11.9827	1.7785
0.2540	-11.9573	1.7256
0.2550	-11.9319	1.6814
0.2560	-11.9065	1.6451
0.2570	-11.8810	1.6160
0.2580	-11.8556	1.5937
0.2590	-11.8302	1.5774
0.2600	-11.8048	1.5666
0.2610	-11.7794	1.5611
0.2620	-11.7540	1.5603
0.2630	-11.7286	1.5639
0.2640	-11.7032	1.5717
0.2650	-11.6778	1.5832
0.2660	-11.6523	1.5984
0.2670	-11.6269	1.6168
0.2680	-11.6015	1.6380
0.2690	-11.5761	1.6616
0.2700	-11.5507	1.6870
0.2710	-11.5253	1.7141
0.2720	-11.4999	1.7426
0.2730	-11.4745	1.7726
0.2740	-11.4491	1.8037
0.2750	-11.4237	1.8357
0.2760	-11.3983	1.8682
0.2770	-11.3729	1.9010
0.2780	-11.3475	1.9337
0.2790	-11.3221	1.9664
0.2800	-11.2967	1.9990
0.2810	-11.2713	2.0312
0.2820	-11.2459	2.0630
0.2830	-11.2205	2.0944
0.2840	-11.1950	2.1254
0.2850	-11.1696	2.1561
0.2860	-11.1442	2.1863
0.2870	-11.1188	2.2158
0.2880	-11.0934	2.2444
0.2890	-11.0680	2.2720
0.2900	-11.0426	2.2985
0.2910	-11.0172	2.3240
0.2920	-10.9918	2.3485
0.2930	-10.9664	2.3723
0.2940	-10.9410	2.3955
0.2950	-10.9156	2.4180
0.2960	-10.8902	2.4397
0.2970	-10.8648	2.4607
0.2980	-10.8394	2.4806
0.2990	-10.8139	2.4993
0.3000	-10.7885	2.5168
0.3010	-10.7631	2.5330
0.3020	-10.7377	2.5483
0.3030	-10.7123	2.5628
0.3040	-10.6869	2.5766
0.3050	-10.6615	2.5897
0.3060	-10.6361	2.6019
0.3070	-10.6107	2.6132
0.3080	-10.5853	2.6236
0.3090	-10.5599	2.6333
0.3100	-10.5345	2.6424
0.3110	-10.5091	2.6507
0.3120	-10.4837	2.6584
0.3130	-10.4583	2.6654
0.3140	-10.4329	2.6716
0.3150	-10.4075	2.6770
0.3160	-10.3821	2.6818
0.3170	-10.3567	2.6859
0.3180	-10.3313	2.6896
0.3190	-10.3059	2.6930
0.3200	-10.2805	2.6962
0.3210	-10.2550	2.6990
0.3220	-10.2296	2.7014
0.3230	-10.2042	2.7035
0.3240	-10.1788	2.7053
0.3250	-10.1534	2.7068
0.3260	-10.1280	2.7077
0.3270	-10.1026	2.7083
0.3280	-10.0772	2.7084
0.3290	-10.0518	2.7082
0.3300	-10.0264	2.7076
0.3310	-10.0010	2.7069
0.3320	-9.9756	2.7061
0.3330	-9.9502	2.7053
0.3340	-9.9248	2.7044
0.3350	-9.8994	2.7036
0.3360	-9.8740	2.7027
0.3370	-9.8486	2.7017
0.3380	-9.8232	2.7004
0.3390	-9.7978	2.6987
0.3400	-9.7724	2.6967
0.3410	-9.7470	2.6944
0.3420	-9.7216	2.6920
0.3430	-9.6962	2.6896
0.3440	-9.6708	2.6872
0.3450	-9.6454	2.6850
0.3460	-9.6200	2.6829
0.3470	-9.5946	2.6807
0.3480	-9.5692	2.6784
0.3490	-9.5438	2.6759
0.3500	-9.5184	2.6732
0.3510	-9.4930	2.6703
0.3520	-9.4676	2.6675
0.3530	-9.4422	2.6648
0.3540	-9.4168	2.6623
0.3550	-9.3914	2.6599
0.3560	-9.3660	2.6577
0.3570	-9.3406	2.6556
0.3580	-9.3152	2.6536
0.3590	-9.2898	2.6518
0.3600	-9.2644	2.6501
0.3610	-9.2390	2.6485
0.3620	-9.2136	2.6471
0.3630	-9.1882	2.6459
0.3640	-9.1628	2.6449
0.3650	-9.1374	2.6441
0.3660	-9.1120	2.6435
0.3670	-9.0866	2.6429
0.3680	-9.0612	2.6425
0.3690	-9.0358	2.6422
0.3700	-9.0104	2.6419
0.3710	-8.9850	2.6417
0.3720	-8.9596	2.6415
0.3730	-8.9342	2.6414
0.3740	-8.9088	2.6414
0.3750	-8.8834	2.6414
0.3760	-8.8580	2.6417
0.3770	-8.8326	2.6421
0.3780	-8.8072	2.6427
0.3790	-8.7818	2.6434
0.3800	-8.7564	2.6444
0.3810	-8.7310	2.6455
0.3820	-8.7056	2.6467
0.3830	-8.6802	2.6481
0.3840	-8.6548	2.6498
0.3850	-8.6294	2.6519
0.3860	-8.6040	2.6544
0.3870	-8.5786	2.6572
0.3880	-8.5532	2.6602
0.3890	-8.5278	2.6633
0.3900	-8.5024	2.6663
0.3910	-8.4770	2.6693
0.3920	-8.4516	2.6722
0.3930	-8.4262	2.6751
0.3940	-8.4008	2.6782
0.3950	-8.3754	2.6814
0.3960	-8.3500	2.6848
0.3970	-8.3246	2.6881
0.3980	-8.2992	2.6914
0.3990	-8.2738	2.6946
0.4000	-8.2484	2.6977
0.4010	-8.2230	2.7009
0.4020	-8.1976	2.7040
0.4030	-8.1722	2.7070
0.4040	-8.1468	2.7099
0.4050	-8.1214	2.7125
0.4060	-8.0960	2.7149
0.4070	-8.0706	2.7169
0.4080	-8.0452	2.7187
0.4090	-8.0198	2.7201
0.4100	-7.9944	2.7214
0.4110	-7.9690	2.7226
0.4120	-7.9436	2.7237
0.4130	-7.9182	2.7249
0.4140	-7.8928	2.7260
0.4150	-7.8674	2.7270
0.4160	-7.8420	2.7279
0.4170	-7.8167	2.7287
0.4180	-7.7913	2.7293
0.4190	-7.7659	2.7297
0.4200	-7.7405	2.7299
0.4210	-7.7151	2.7299
0.4220	-7.6897	2.7296
0.4230	-7.6643	2.7293
0.4240	-7.6389	2.7288
0.4250	-7.6135	2.7282
0.4260	-7.5881	2.7274
0.4270	-7.5627	2.7265
0.4280	-7.5373	2.7255
0.4290	-7.5119	2.7244
0.4300	-7.4865	2.7232
0.4310	-7.4611	2.7222
0.4320	-7.4357	2.7213
0.4330	-7.4103	2.7204
0.4340	-7.3849	2.7195
0.4350	-7.3595	2.7186
0.4360	-7.3341	2.7178
0.4370	-7.3087	2.7170
0.4380	-7.2833	2.7163
0.4390	-7.2579	2.7156
0.4400	-7.2325	2.7148
0.4410	-7.2071	2.7140
0.4420	-7.1817	2.7132
0.4430	-7.1563	2.7124
0.4440	-7.1309	2.7115
0.4450	-7.1055	2.7106
0.4460	-7.0801	2.7097
0.4470	-7.0547	2.7089
0.4480	-7.0293	2.7086
0.4490	-7.0039	2.7089
0.4500	-6.9785	2.7097
0.4510	-6.9531	2.7106
0.4520	-6.9277	2.7114
0.4530	-6.9023	2.7120
0.4540	-6.8769	2.7124
0.4550	-6.8515	2.7124
0.4560	-6.8261	2.7123
0.4570	-6.8007	2.7123
0.4580	-6.7752	2.7124
0.4590	-6.7498	2.7128
0.4600	-6.7244	2.7134
0.4610	-6.6990	2.7140
0.4620	-6.6736	2.7143
0.4630	-6.6482	2.7144
0.4640	-6.6228	2.7143
0.4650	-6.5974	2.7142
0.4660	-6.5720	2.7143
0.4670	-6.5466	2.7147
0.4680	-6.5212	2.7152
0.4690	-6.4958	2.7156
0.4700	-6.4704	2.7159
0.4710	-6.4450	2.7160
0.4720	-6.4196	2.7160
0.4730	-6.3942	2.7161
0.4740	-6.3687	2.7164
0.4750	-6.3433	2.7170
0.4760	-6.3179	2.7178
0.4770	-6.2925	2.7185
0.4780	-6.2671	2.7192
0.4790	-6.2417	2.7197
0.4800	-6.2163	2.7201
0.4810	-6.1909	2.7203
0.4820	-6.1655	2.7205
0.4830	-6.1401	2.7206
0.4840	-6.1147	2.7207
0.4850	-6.0893	2.7207
0.4860	-6.0639	2.7206
0.4870	-6.0385	2.7205
0.4880	-6.0131	2.7203
0.4890	-5.9877	2.7201
0.4900	-5.9623	2.7202
0.4910	-5.9369	2.7204
0.4920	-5.9114	2.7208
0.4930	-5.8860	2.7210
0.4940	-5.8606	2.7208
0.4950	-5.8352	2.7205
0.4960	-5.8098	2.7199
0.4970	-5.7844	2.7190
0.4980	-5.7590	2.7180
0.4990	-5.7336	2.7167
0.5000	-5.7082	2.7152
0.5010	-5.6828	2.7137
0.5020	-5.6574	2.7122
0.5030	-5.6320	2.7108
0.5040	-5.6066	2.7095
0.5050	-5.5812	2.7081
0.5060	-5.5558	2.7067
0.5070	-5.5304	2.7050
0.5080	-5.5050	2.7032
0.5090	-5.4796	2.7013
0.5100	-5.4542	2.6995
0.5110	-5.4288	2.6980
0.5120	-5.4034	2.6970
0.5130	-5.3780	2.6963
0.5140	-5.3526	2.6958
0.5150	-5.3272	2.6953
0.5160	-5.3018	2.6949
0.5170	-5.2764	2.6943
0.5180	-5.2510	2.6936
0.5190	-5.2256	2.6930
0.5200	-5.2002	2.6926
0.5210	-5.1748	2.6925
0.5220	-5.1494	2.6927
0.5230	-5.1240	2.6931
0.5240	-5.0986	2.6935
0.5250	-5.0732	2.6940
0.5260	-5.0478	2.6946
0.5270	-5.0224	2.6954
0.5280	-4.9970	2.6963
0.5290	-4.9716	2.6975
0.5300	-4.9462	2.6986
0.5310	-4.9208	2.6998
0.5320	-4.8954	2.7009
0.5330	-4.8700	2.7020
0.5340	-4.8447	2.7030
0.5350	-4.8193	2.7040
0.5360	-4.7939	2.7050
0.5370	-4.7685	2.7060
0.5380	-4.7431	2.7070
0.5390	-4.7177	2.7082
0.5400	-4.6923	2.7093
0.5410	-4.6669	2.7104
0.5420	-4.6415	2.7113
0.5430	-4.6161	2.7120
0.5440	-4.5907	2.7125
0.5450	-4.5653	2.7128
0.5460	-4.5400	2.7130
0.5470	-4.5146	2.7133
0.5480	-4.4892	2.7138
0.5490	-4.4638	2.7146
0.5500	-4.4384	2.7152
0.5510	-4.4130	2.7157
0.5520	-4.3876	2.7158
0.5530	-4.3622	2.7158
0.5540	-4.3368	2.7156
0.5550	-4.3114	2.7157
0.5560	-4.2860	2.7160
0.5570	-4.2606	2.7164
0.5580	-4.2352	2.7170
0.5590	-4.2098	2.7174
0.5600	-4.1844	2.7177
0.5610	-4.1590	2.7179
0.5620	-4.1336	2.7179
0.5630	-4.1083	2.7178
0.5640	-4.0829	2.7176
0.5650	-4.0575	2.7172
0.5660	-4.0321	2.7167
0.5670	-4.0067	2.7160
0.5680	-3.9813	2.7152
0.5690	-3.9559	2.7144
0.5700	-3.9305	2.7137
0.5710	-3.9051	2.7130
0.5720	-3.8797	2.7123
0.5730	-3.8543	2.7115
0.5740	-3.8289	2.7107
0.5750	-3.8035	2.7099
0.5760	-3.7781	2.7090
0.5770	-3.7527	2.7079
0.5780	-3.7273	2.7065
0.5790	-3.7019	2.7049
0.5800	-3.6765	2.7033
0.5810	-3.6511	2.7017
0.5820	-3.6257	2.7003
0.5830	-3.6003	2.6988
0.5840	-3.5749	2.6973
0.5850	-3.5495	2.6957
0.5860	-3.5241	2.6940
0.5870	-3.4987	2.6923
0.5880	-3.4733	2.6907
0.5890	-3.4479	2.6891
0.5900	-3.4225	2.6875
0.5910	-3.3971	2.6858
0.5920	-3.3717	2.6841
0.5930	-3.3463	2.6823
0.5940	-3.3209	2.6806
0.5950	-3.2955	2.6791
0.5960	-3.2701	2.6777
0.5970	-3.2447	2.6765
0.5980	-3.2193	2.6754
0.5990	-3.1939	2.6743
0.6000	-3.1686	2.6732
0.6010	-3.1432	2.6719
0.6020	-3.1178	2.6704
0.6030	-3.0924	2.6688
0.6040	-3.0670	2.6672
0.6050	-3.0416	2.6657
0.6060	-3.0162	2.6644
0.6070	-2.9907	2.6631
0.6080	-2.9653	2.6617
0.6090	-2.9399	2.6602
0.6100	-2.9145	2.6587
0.6110	-2.8891	2.6572
0.6120	-2.8637	2.6560
0.6130	-2.8383	2.6550
0.6140	-2.8129	2.6544
0.6150	-2.7875	2.6539
0.6160	-2.7621	2.6537
0.6170	-2.7367	2.6537
0.6180	-2.7113	2.6537
0.6190	-2.6859	2.6538
0.6200	-2.6605	2.6539
0.6210	-2.6351	2.6543
0.6220	-2.6096	2.6547
0.6230	-2.5842	2.6553
0.6240	-2.5588	2.6559
0.6250	-2.5334	2.6565
0.6260	-2.5080	2.6574
0.6270	-2.4826	2.6592
0.6280	-2.4572	2.6624
0.6290	-2.4318	2.6679
0.6300	-2.4064	2.6762
0.6310	-2.3810	2.6881
0.6320	-2.3556	2.7040
0.6330	-2.3302	2.7242
0.6340	-2.3048	2.7490
0.6350	-2.2794	2.7789
0.6360	-2.2540	2.8145
0.6370	-2.2286	2.8564
0.6380	-2.2032	2.9052
0.6390	-2.1778	2.9616
0.6400	-2.1524	3.0261
0.6410	-2.1270	3.0993
0.6420	-2.1016	3.1820
0.6430	-2.0762	3.2754
0.6440	-2.0508	3.3808
0.6450	-2.0254	3.5003
0.6460	-2.0000	3.6357
0.6470	-1.9746	3.7895
0.6480	-1.9492	3.9636
0.6490	-1.9238	4.1602
0.6500	-1.8984	4.3809
0.6510	-1.8730	4.6272
0.6520	-1.8476	4.8996
0.6530	-1.8222	5.1980
0.6540	-1.7968	5.5210
0.6550	-1.7714	5.8665
0.6560	-1.7460	6.2315
0.6570	-1.7206	6.6134
0.6580	-1.6952	7.0105
0.6590	-1.6698	7.4217
0.6600	-1.6444	7.8470
0.6610	-1.6190	8.2864
0.6620	-1.5936	8.7401
0.6630	-1.5682	9.2070
0.6640	-1.5428	9.6845
0.6650	-1.5174	10.1697
0.6660	-1.4920	10.6605
0.6670	-1.4666	11.1554
0.6680	-1.4412	11.6535
0.6690	-1.4158	12.1534
0.6700	-1.3904	12.6536
0.6710	-1.3649	13.1529
0.6720	-1.3395	13.6508
0.6730	-1.3141	14.1470
0.6740	-1.2887	14.6415
0.6750	-1.2633	15.1338
0.6760	-1.2379	15.6234
0.6770	-1.2125	16.1090
0.6780	-1.1871	16.5888
0.6790	-1.1617	17.0601
0.6800	-1.1363	17.5207
0.6810	-1.1109	17.9688
0.6820	-1.0855	18.4040
0.6830	-1.0602	18.8266
0.6840	-1.0348	19.2371
0.6850	-1.0094	19.6369
0.6860	-0.9840	20.0268
0.6870	-0.9586	20.4080
0.6880	-0.9332	20.7813
0.6890	-0.9078	21.1474
0.6900	-0.8824	21.5070
0.6910	-0.8570	21.8606
0.6920	-0.8316	22.2085
0.6930	-0.8062	22.5510
0.6940	-0.7808	22.8881
0.6950	-0.7554	23.2199
0.6960	-0.7300	23.5466
0.6970	-0.7046	23.8684
0.6980	-0.6792	24.1859
0.6990	-0.6538	24.4990
0.7000	-0.6284	24.8059
0.7010	-0.6030	25.1032
0.7020	-0.5776	25.3887
0.7030	-0.5522	25.6625
0.7040	-0.5268	25.9260
0.7050	-0.5014	26.1815
0.7060	-0.4760	26.4312
0.7070	-0.4506	26.6772
0.7080	-0.4252	26.9211
0.7090	-0.3998	27.1641
0.7100	-0.3744	27.4068
0.7110	-0.3490	27.6488
0.7120	-0.3236	27.8853
0.7130	-0.2982	28.1073
0.7140	-0.2728	28.3067
0.7150	-0.2474	28.4797
0.7160	-0.2220	28.6252
0.7170	-0.1966	28.7440
0.7180	-0.1712	28.8381
0.7190	-0.1458	28.9099
0.7200	-0.1204	28.9619
0.7210	-0.0950	28.9963
0.7220	-0.0696	29.0147
0.7230	-0.0442	29.0193
0.7240	-0.0188	29.0117
0.7250	0.0066	28.9935
0.7260	0.0320	28.9658
0.7270	0.0574	28.9297
0.7280	0.0828	28.8858
0.7290	0.1082	28.8350
0.7300	0.1336	28.7780
0.7310	0.1590	28.7156
0.7320	0.1844	28.6481
0.7330	0.2098	28.5754
0.7340	0.2352	28.4974
0.7350	0.2606	28.4116
0.7360	0.2860	28.3106
0.7370	0.3114	28.1835
0.7380	0.3368	28.0213
0.7390	0.3622	27.8207
0.7400	0.3877	27.5829
0.7410	0.4131	27.3112
0.7420	0.4385	27.0097
0.7430	0.4639	26.6823
0.7440	0.4893	26.3328
0.7450	0.5147	25.9643
0.7460	0.5401	25.5797
0.7470	0.5655	25.1812
0.7480	0.5909	24.7712
0.7490	0.6163	24.3519
0.7500	0.6417	23.9255
0.7510	0.6671	23.4941
0.7520	0.6925	23.0596
0.7530	0.7179	22.6232
0.7540	0.7433	22.1861
0.7550	0.7687	21.7493
0.7560	0.7941	21.3139
0.7570	0.8195	20.8807
0.7580	0.8449	20.4509
0.7590	0.8703	20.0253
0.7600	0.8957	19.6050
0.7610	0.9211	19.1905
0.7620	0.9465	18.7821
0.7630	0.9719	18.3794
0.7640	0.9973	17.9818
0.7650	1.0227	17.5883
0.7660	1.0481	17.1965
0.7670	1.0735	16.8039
0.7680	1.0989	16.4093
0.7690	1.1243	16.0127
0.7700	1.1497	15.6150
0.7710	1.1751	15.2177
0.7720	1.2005	14.8220
0.7730	1.2259	14.4297
0.7740	1.2513	14.0418
0.7750	1.2767	13.6599
0.7760	1.3021	13.2849
0.7770	1.3275	12.9177
0.7780	1.3529	12.5591
0.7790	1.3783	12.2095
0.7800	1.4037	11.8695
0.7810	1.4291	11.5392
0.7820	1.4545	11.2190
0.7830	1.4799	10.9092
0.7840	1.5053	10.6099
0.7850	1.5307	10.3213
0.7860	1.5561	10.0438
0.7870	1.5815	9.7773
0.7880	1.6069	9.5218
0.7890	1.6323	9.2772
0.7900	1.6577	9.0433
0.7910	1.6831	8.8202
0.7920	1.7085	8.6079
0.7930	1.7340	8.4062
0.7940	1.7594	8.2148
0.7950	1.7848	8.0332
0.7960	1.8102	7.8613
0.7970	1.8356	7.6990
0.7980	1.8610	7.5462
0.7990	1.8864	7.4026
0.8000	1.9117	7.2680
0.8010	1.9371	7.1419
0.8020	1.9625	7.0239
0.8030	1.9879	6.9138
0.8040	2.0133	6.8114
0.8050	2.0387	6.7166
0.8060	2.0641	6.6290
0.8070	2.0895	6.5485
0.8080	2.1149	6.4745
0.8090	2.1403	6.4068
0.8100	2.1657	6.3447
0.8110	2.1911	6.2878
0.8120	2.2165	6.2360
0.8130	2.2419	6.1890
0.8140	2.2673	6.1465
0.8150	2.2927	6.1082
0.8160	2.3181	6.0737
0.8170	2.3435	6.0426
0.8180	2.3689	6.0149
0.8190	2.3943	5.9901
0.8200	2.4197	5.9681
0.8210	2.4451	5.9487
0.8220	2.4705	5.9318
0.8230	2.4959	5.9171
0.8240	2.5213	5.9044
0.8250	2.5467	5.8935
0.8260	2.5721	5.8842
0.8270	2.5975	5.8763
0.8280	2.6229	5.8696
0.8290	2.6483	5.8641
0.8300	2.6737	5.8597
0.8310	2.6991	5.8561
0.8320	2.7245	5.8531
0.8330	2.7499	5.8509
0.8340	2.7753	5.8492
0.8350	2.8007	5.8481
0.8360	2.8261	5.8474
0.8370	2.8515	5.8470
0.8380	2.8769	5.8467
0.8390	2.9023	5.8468
0.8400	2.9276	5.8473
0.8410	2.9530	5.8483
0.8420	2.9784	5.8495
0.8430	3.0038	5.8509
0.8440	3.0292	5.8522
0.8450	3.0546	5.8533
0.8460	3.0800	5.8543
0.8470	3.1054	5.8553
0.8480	3.1308	5.8564
0.8490	3.1562	5.8577
0.8500	3.1816	5.8592
0.8510	3.2070	5.8607
0.8520	3.2324	5.8623
0.8530	3.2578	5.8635
0.8540	3.2832	5.8642
0.8550	3.3086	5.8645
0.8560	3.3340	5.8644
0.8570	3.3594	5.8643
0.8580	3.3848	5.8642
0.8590	3.4102	5.8639
0.8600	3.4356	5.8634
0.8610	3.4610	5.8627
0.8620	3.4864	5.8616
0.8630	3.5118	5.8604
0.8640	3.5372	5.8590
0.8650	3.5626	5.8576
0.8660	3.5880	5.8560
0.8670	3.6134	5.8542
0.8680	3.6388	5.8523
0.8690	3.6642	5.8501
0.8700	3.6896	5.8479
0.8710	3.7150	5.8457
0.8720	3.7404	5.8435
0.8730	3.7658	5.8414
0.8740	3.7913	5.8391
0.8750	3.8167	5.8368
0.8760	3.8421	5.8345
0.8770	3.8675	5.8324
0.8780	3.8929	5.8304
0.8790	3.9183	5.8285
0.8800	3.9437	5.8263
0.8810	3.9691	5.8239
0.8820	3.9945	5.8211
0.8830	4.0199	5.8181
0.8840	4.0453	5.8149
0.8850	4.0707	5.8116
0.8860	4.0961	5.8083
0.8870	4.1215	5.8051
0.8880	4.1469	5.8019
0.8890	4.1723	5.7989
0.8900	4.1977	5.7958
0.8910	4.2231	5.7927
0.8920	4.2485	5.7894
0.8930	4.2739	5.7857
0.8940	4.2993	5.7817
0.8950	4.3247	5.7774
0.8960	4.3502	5.7729
0.8970	4.3756	5.7685
0.8980	4.4010	5.7642
0.8990	4.4264	5.7599
0.9000	4.4518	5.7558
0.9010	4.4772	5.7515
0.9020	4.5026	5.7470
0.9030	4.5280	5.7422
0.9040	4.5534	5.7368
0.9050	4.5788	5.7309
0.9060	4.6041	5.7241
0.9070	4.6295	5.7160
0.9080	4.6549	5.7058
0.9090	4.6802	5.6926
0.9100	4.7055	5.6757
0.9110	4.7307	5.6548
0.9120	4.7558	5.6308
0.9130	4.7807	5.6050
0.9140	4.8055	5.5788
0.9150	4.8301	5.5532
0.9160	4.8544	5.5285
0.9170	4.8785	5.5049
0.9180	4.9023	5.4819
0.9190	4.9257	5.4594
0.9200	4.9488	5.4373
0.9210	4.9715	5.4158
0.9220	4.9938	5.3950
0.9230	5.0156	5.3751
0.9240	5.0369	5.3562
