# Supplementary material for: A novel rind puncture technique to measure rind thickness and diameter in plant stalks
Source: Plant Methods. 2020 Apr 1;16:44. doi: 10.1186/s13007-020-00587-4 (PMC7110687; doi:10.1186/s13007-020-00587-4)
Supplement: Supplementary file 2 — Additional file 2: Sample puncture data. These files are comma delimited csv files which contain force displacement data gathered from the instron universal testing system during puncture tests of poison hemlock. [file 13007_2020_587_MOESM2_ESM.zip › 03_4.csv]

Time	Displacement	Force
(s)	(mm)	(N)
0.0000	-19.1882	-0.0044
0.0010	-19.1882	-0.0042
0.0020	-19.1882	-0.0040
0.0030	-19.1882	-0.0036
0.0040	-19.1882	-0.0026
0.0050	-19.1882	-0.0008
0.0060	-19.1882	0.0020
0.0070	-19.1881	0.0059
0.0080	-19.1881	0.0109
0.0090	-19.1880	0.0168
0.0100	-19.1878	0.0239
0.0110	-19.1876	0.0322
0.0120	-19.1873	0.0416
0.0130	-19.1870	0.0518
0.0140	-19.1865	0.0624
0.0150	-19.1859	0.0731
0.0160	-19.1851	0.0837
0.0170	-19.1842	0.0942
0.0180	-19.1831	0.1049
0.0190	-19.1819	0.1162
0.0200	-19.1804	0.1281
0.0210	-19.1787	0.1402
0.0220	-19.1767	0.1521
0.0230	-19.1744	0.1639
0.0240	-19.1719	0.1754
0.0250	-19.1691	0.1868
0.0260	-19.1659	0.1979
0.0270	-19.1624	0.2090
0.0280	-19.1586	0.2199
0.0290	-19.1544	0.2306
0.0300	-19.1497	0.2411
0.0310	-19.1447	0.2511
0.0320	-19.1393	0.2606
0.0330	-19.1334	0.2695
0.0340	-19.1271	0.2778
0.0350	-19.1203	0.2855
0.0360	-19.1130	0.2928
0.0370	-19.1052	0.3000
0.0380	-19.0970	0.3072
0.0390	-19.0882	0.3143
0.0400	-19.0789	0.3212
0.0410	-19.0690	0.3276
0.0420	-19.0587	0.3334
0.0430	-19.0477	0.3387
0.0440	-19.0362	0.3436
0.0450	-19.0241	0.3483
0.0460	-19.0115	0.3531
0.0470	-18.9982	0.3577
0.0480	-18.9844	0.3617
0.0490	-18.9700	0.3642
0.0500	-18.9549	0.3644
0.0510	-18.9393	0.3618
0.0520	-18.9231	0.3566
0.0530	-18.9063	0.3490
0.0540	-18.8890	0.3394
0.0550	-18.8711	0.3282
0.0560	-18.8527	0.3157
0.0570	-18.8337	0.3022
0.0580	-18.8143	0.2877
0.0590	-18.7945	0.2727
0.0600	-18.7742	0.2571
0.0610	-18.7535	0.2411
0.0620	-18.7324	0.2249
0.0630	-18.7109	0.2090
0.0640	-18.6891	0.1934
0.0650	-18.6670	0.1784
0.0660	-18.6446	0.1642
0.0670	-18.6220	0.1508
0.0680	-18.5991	0.1382
0.0690	-18.5759	0.1264
0.0700	-18.5526	0.1153
0.0710	-18.5291	0.1052
0.0720	-18.5054	0.0958
0.0730	-18.4815	0.0873
0.0740	-18.4575	0.0795
0.0750	-18.4333	0.0726
0.0760	-18.4090	0.0664
0.0770	-18.3846	0.0610
0.0780	-18.3601	0.0562
0.0790	-18.3355	0.0519
0.0800	-18.3107	0.0481
0.0810	-18.2859	0.0448
0.0820	-18.2611	0.0420
0.0830	-18.2361	0.0398
0.0840	-18.2111	0.0382
0.0850	-18.1860	0.0371
0.0860	-18.1608	0.0361
0.0870	-18.1356	0.0351
0.0880	-18.1103	0.0345
0.0890	-18.0850	0.0353
0.0900	-18.0596	0.0391
0.0910	-18.0342	0.0485
0.0920	-18.0087	0.0659
0.0930	-17.9832	0.0941
0.0940	-17.9576	0.1351
0.0950	-17.9320	0.1908
0.0960	-17.9063	0.2631
0.0970	-17.8807	0.3535
0.0980	-17.8549	0.4636
0.0990	-17.8292	0.5947
0.1000	-17.8034	0.7480
0.1010	-17.7776	0.9242
0.1020	-17.7518	1.1237
0.1030	-17.7259	1.3463
0.1040	-17.7000	1.5916
0.1050	-17.6741	1.8586
0.1060	-17.6482	2.1469
0.1070	-17.6223	2.4557
0.1080	-17.5963	2.7848
0.1090	-17.5704	3.1336
0.1100	-17.5444	3.5015
0.1110	-17.5184	3.8879
0.1120	-17.4925	4.2920
0.1130	-17.4665	4.7128
0.1140	-17.4405	5.1493
0.1150	-17.4145	5.6007
0.1160	-17.3885	6.0658
0.1170	-17.3626	6.5435
0.1180	-17.3366	7.0325
0.1190	-17.3106	7.5316
0.1200	-17.2846	8.0394
0.1210	-17.2587	8.5545
0.1220	-17.2327	9.0755
0.1230	-17.2068	9.6008
0.1240	-17.1808	10.1292
0.1250	-17.1549	10.6596
0.1260	-17.1290	11.1908
0.1270	-17.1031	11.7196
0.1280	-17.0772	12.2425
0.1290	-17.0514	12.7572
0.1300	-17.0255	13.2630
0.1310	-16.9997	13.7605
0.1320	-16.9738	14.2507
0.1330	-16.9480	14.7344
0.1340	-16.9222	15.2126
0.1350	-16.8964	15.6858
0.1360	-16.8707	16.1544
0.1370	-16.8449	16.6185
0.1380	-16.8192	17.0782
0.1390	-16.7935	17.5335
0.1400	-16.7678	17.9846
0.1410	-16.7421	18.4316
0.1420	-16.7164	18.8742
0.1430	-16.6907	19.3122
0.1440	-16.6651	19.7452
0.1450	-16.6394	20.1728
0.1460	-16.6138	20.5944
0.1470	-16.5882	21.0098
0.1480	-16.5626	21.4186
0.1490	-16.5370	21.8205
0.1500	-16.5114	22.2156
0.1510	-16.4858	22.6039
0.1520	-16.4602	22.9855
0.1530	-16.4347	23.3607
0.1540	-16.4091	23.7294
0.1550	-16.3836	24.0914
0.1560	-16.3580	24.4466
0.1570	-16.3325	24.7951
0.1580	-16.3070	25.1368
0.1590	-16.2814	25.4718
0.1600	-16.2559	25.8001
0.1610	-16.2304	26.1217
0.1620	-16.2049	26.4366
0.1630	-16.1794	26.7449
0.1640	-16.1539	27.0465
0.1650	-16.1285	27.3415
0.1660	-16.1030	27.6299
0.1670	-16.0775	27.9118
0.1680	-16.0520	28.1871
0.1690	-16.0266	28.4560
0.1700	-16.0011	28.7187
0.1710	-15.9757	28.9754
0.1720	-15.9502	29.2261
0.1730	-15.9247	29.4707
0.1740	-15.8993	29.7093
0.1750	-15.8738	29.9418
0.1760	-15.8484	30.1686
0.1770	-15.8229	30.3899
0.1780	-15.7975	30.6058
0.1790	-15.7721	30.8165
0.1800	-15.7466	31.0222
0.1810	-15.7212	31.2230
0.1820	-15.6957	31.4192
0.1830	-15.6703	31.6112
0.1840	-15.6449	31.7994
0.1850	-15.6194	31.9842
0.1860	-15.5940	32.1659
0.1870	-15.5686	32.3446
0.1880	-15.5431	32.5205
0.1890	-15.5177	32.6936
0.1900	-15.4923	32.8638
0.1910	-15.4668	33.0314
0.1920	-15.4414	33.1962
0.1930	-15.4160	33.3585
0.1940	-15.3906	33.5181
0.1950	-15.3651	33.6752
0.1960	-15.3397	33.8298
0.1970	-15.3143	33.9819
0.1980	-15.2889	34.1312
0.1990	-15.2634	34.2778
0.2000	-15.2380	34.4205
0.2010	-15.2126	34.5535
0.2020	-15.1872	34.6610
0.2030	-15.1618	34.7215
0.2040	-15.1363	34.7153
0.2050	-15.1109	34.6298
0.2060	-15.0855	34.4595
0.2070	-15.0601	34.2040
0.2080	-15.0346	33.8665
0.2090	-15.0092	33.4529
0.2100	-14.9838	32.9702
0.2110	-14.9584	32.4249
0.2120	-14.9329	31.8231
0.2130	-14.9075	31.1704
0.2140	-14.8821	30.4718
0.2150	-14.8567	29.7325
0.2160	-14.8312	28.9577
0.2170	-14.8058	28.1527
0.2180	-14.7804	27.3226
0.2190	-14.7549	26.4727
0.2200	-14.7295	25.6081
0.2210	-14.7041	24.7336
0.2220	-14.6787	23.8535
0.2230	-14.6532	22.9717
0.2240	-14.6278	22.0914
0.2250	-14.6024	21.2157
0.2260	-14.5770	20.3474
0.2270	-14.5515	19.4892
0.2280	-14.5261	18.6434
0.2290	-14.5007	17.8122
0.2300	-14.4752	16.9977
0.2310	-14.4498	16.2016
0.2320	-14.4244	15.4253
0.2330	-14.3990	14.6701
0.2340	-14.3736	13.9369
0.2350	-14.3481	13.2264
0.2360	-14.3227	12.5395
0.2370	-14.2973	11.8765
0.2380	-14.2719	11.2382
0.2390	-14.2464	10.6248
0.2400	-14.2210	10.0366
0.2410	-14.1956	9.4735
0.2420	-14.1702	8.9355
0.2430	-14.1448	8.4225
0.2440	-14.1193	7.9342
0.2450	-14.0939	7.4704
0.2460	-14.0685	7.0307
0.2470	-14.0431	6.6149
0.2480	-14.0177	6.2225
0.2490	-13.9922	5.8531
0.2500	-13.9668	5.5061
0.2510	-13.9414	5.1809
0.2520	-13.9160	4.8769
0.2530	-13.8906	4.5933
0.2540	-13.8652	4.3295
0.2550	-13.8397	4.0849
0.2560	-13.8143	3.8588
0.2570	-13.7889	3.6506
0.2580	-13.7635	3.4596
0.2590	-13.7381	3.2850
0.2600	-13.7127	3.1260
0.2610	-13.6873	2.9818
0.2620	-13.6619	2.8516
0.2630	-13.6365	2.7348
0.2640	-13.6110	2.6307
0.2650	-13.5856	2.5385
0.2660	-13.5602	2.4573
0.2670	-13.5348	2.3865
0.2680	-13.5094	2.3254
0.2690	-13.4840	2.2736
0.2700	-13.4586	2.2305
0.2710	-13.4332	2.1956
0.2720	-13.4078	2.1679
0.2730	-13.3824	2.1471
0.2740	-13.3570	2.1324
0.2750	-13.3316	2.1233
0.2760	-13.3061	2.1194
0.2770	-13.2807	2.1206
0.2780	-13.2553	2.1266
0.2790	-13.2299	2.1370
0.2800	-13.2045	2.1512
0.2810	-13.1791	2.1690
0.2820	-13.1537	2.1897
0.2830	-13.1283	2.2131
0.2840	-13.1029	2.2388
0.2850	-13.0775	2.2665
0.2860	-13.0521	2.2960
0.2870	-13.0267	2.3269
0.2880	-13.0013	2.3587
0.2890	-12.9759	2.3913
0.2900	-12.9505	2.4243
0.2910	-12.9251	2.4576
0.2920	-12.8997	2.4911
0.2930	-12.8743	2.5250
0.2940	-12.8489	2.5591
0.2950	-12.8235	2.5931
0.2960	-12.7981	2.6268
0.2970	-12.7727	2.6600
0.2980	-12.7473	2.6926
0.2990	-12.7218	2.7245
0.3000	-12.6964	2.7557
0.3010	-12.6710	2.7862
0.3020	-12.6456	2.8160
0.3030	-12.6202	2.8448
0.3040	-12.5948	2.8727
0.3050	-12.5694	2.8997
0.3060	-12.5440	2.9256
0.3070	-12.5186	2.9507
0.3080	-12.4932	2.9747
0.3090	-12.4678	2.9978
0.3100	-12.4424	3.0199
0.3110	-12.4170	3.0411
0.3120	-12.3916	3.0614
0.3130	-12.3662	3.0808
0.3140	-12.3408	3.0993
0.3150	-12.3154	3.1169
0.3160	-12.2900	3.1335
0.3170	-12.2646	3.1490
0.3180	-12.2392	3.1635
0.3190	-12.2138	3.1771
0.3200	-12.1884	3.1899
0.3210	-12.1630	3.2021
0.3220	-12.1376	3.2137
0.3230	-12.1122	3.2246
0.3240	-12.0868	3.2346
0.3250	-12.0614	3.2436
0.3260	-12.0360	3.2516
0.3270	-12.0106	3.2589
0.3280	-11.9852	3.2656
0.3290	-11.9598	3.2720
0.3300	-11.9344	3.2779
0.3310	-11.9090	3.2834
0.3320	-11.8836	3.2882
0.3330	-11.8582	3.2924
0.3340	-11.8328	3.2960
0.3350	-11.8074	3.2991
0.3360	-11.7820	3.3019
0.3370	-11.7566	3.3044
0.3380	-11.7312	3.3068
0.3390	-11.7058	3.3090
0.3400	-11.6804	3.3111
0.3410	-11.6550	3.3131
0.3420	-11.6296	3.3151
0.3430	-11.6042	3.3170
0.3440	-11.5788	3.3188
0.3450	-11.5534	3.3204
0.3460	-11.5279	3.3216
0.3470	-11.5025	3.3226
0.3480	-11.4771	3.3237
0.3490	-11.4517	3.3248
0.3500	-11.4263	3.3259
0.3510	-11.4009	3.3268
0.3520	-11.3755	3.3275
0.3530	-11.3501	3.3278
0.3540	-11.3247	3.3278
0.3550	-11.2993	3.3276
0.3560	-11.2739	3.3270
0.3570	-11.2485	3.3261
0.3580	-11.2231	3.3249
0.3590	-11.1977	3.3236
0.3600	-11.1723	3.3222
0.3610	-11.1469	3.3209
0.3620	-11.1215	3.3198
0.3630	-11.0961	3.3186
0.3640	-11.0707	3.3174
0.3650	-11.0453	3.3161
0.3660	-11.0199	3.3148
0.3670	-10.9945	3.3134
0.3680	-10.9691	3.3121
0.3690	-10.9437	3.3109
0.3700	-10.9183	3.3098
0.3710	-10.8929	3.3089
0.3720	-10.8675	3.3080
0.3730	-10.8421	3.3071
0.3740	-10.8167	3.3060
0.3750	-10.7913	3.3049
0.3760	-10.7659	3.3035
0.3770	-10.7405	3.3021
0.3780	-10.7151	3.3008
0.3790	-10.6897	3.2994
0.3800	-10.6643	3.2981
0.3810	-10.6389	3.2966
0.3820	-10.6135	3.2952
0.3830	-10.5881	3.2937
0.3840	-10.5627	3.2923
0.3850	-10.5373	3.2911
0.3860	-10.5119	3.2900
0.3870	-10.4865	3.2890
0.3880	-10.4611	3.2883
0.3890	-10.4357	3.2878
0.3900	-10.4102	3.2873
0.3910	-10.3848	3.2870
0.3920	-10.3594	3.2865
0.3930	-10.3340	3.2861
0.3940	-10.3086	3.2858
0.3950	-10.2832	3.2855
0.3960	-10.2578	3.2852
0.3970	-10.2324	3.2849
0.3980	-10.2070	3.2846
0.3990	-10.1816	3.2844
0.4000	-10.1562	3.2843
0.4010	-10.1308	3.2843
0.4020	-10.1054	3.2846
0.4030	-10.0800	3.2849
0.4040	-10.0546	3.2853
0.4050	-10.0292	3.2856
0.4060	-10.0038	3.2858
0.4070	-9.9784	3.2859
0.4080	-9.9530	3.2859
0.4090	-9.9276	3.2860
0.4100	-9.9022	3.2864
0.4110	-9.8768	3.2869
0.4120	-9.8514	3.2877
0.4130	-9.8260	3.2887
0.4140	-9.8006	3.2896
0.4150	-9.7752	3.2904
0.4160	-9.7498	3.2910
0.4170	-9.7244	3.2913
0.4180	-9.6990	3.2916
0.4190	-9.6737	3.2917
0.4200	-9.6483	3.2919
0.4210	-9.6229	3.2921
0.4220	-9.5975	3.2924
0.4230	-9.5721	3.2927
0.4240	-9.5467	3.2932
0.4250	-9.5213	3.2937
0.4260	-9.4959	3.2944
0.4270	-9.4705	3.2952
0.4280	-9.4451	3.2962
0.4290	-9.4197	3.2971
0.4300	-9.3943	3.2981
0.4310	-9.3689	3.2989
0.4320	-9.3435	3.2997
0.4330	-9.3181	3.3005
0.4340	-9.2927	3.3014
0.4350	-9.2672	3.3024
0.4360	-9.2418	3.3035
0.4370	-9.2164	3.3046
0.4380	-9.1910	3.3057
0.4390	-9.1656	3.3068
0.4400	-9.1402	3.3078
0.4410	-9.1148	3.3089
0.4420	-9.0894	3.3100
0.4430	-9.0640	3.3110
0.4440	-9.0386	3.3120
0.4450	-9.0132	3.3130
0.4460	-8.9878	3.3141
0.4470	-8.9624	3.3154
0.4480	-8.9370	3.3168
0.4490	-8.9116	3.3185
0.4500	-8.8862	3.3203
0.4510	-8.8608	3.3220
0.4520	-8.8354	3.3237
0.4530	-8.8100	3.3253
0.4540	-8.7846	3.3267
0.4550	-8.7592	3.3280
0.4560	-8.7337	3.3291
0.4570	-8.7083	3.3302
0.4580	-8.6829	3.3314
0.4590	-8.6575	3.3328
0.4600	-8.6321	3.3345
0.4610	-8.6067	3.3366
0.4620	-8.5813	3.3389
0.4630	-8.5559	3.3412
0.4640	-8.5305	3.3435
0.4650	-8.5051	3.3455
0.4660	-8.4797	3.3472
0.4670	-8.4543	3.3487
0.4680	-8.4290	3.3499
0.4690	-8.4036	3.3510
0.4700	-8.3782	3.3520
0.4710	-8.3528	3.3528
0.4720	-8.3274	3.3536
0.4730	-8.3020	3.3543
0.4740	-8.2766	3.3550
0.4750	-8.2512	3.3558
0.4760	-8.2258	3.3568
0.4770	-8.2004	3.3580
0.4780	-8.1750	3.3592
0.4790	-8.1496	3.3605
0.4800	-8.1242	3.3617
0.4810	-8.0988	3.3629
0.4820	-8.0734	3.3640
0.4830	-8.0480	3.3650
0.4840	-8.0226	3.3658
0.4850	-7.9972	3.3667
0.4860	-7.9719	3.3676
0.4870	-7.9465	3.3684
0.4880	-7.9211	3.3694
0.4890	-7.8957	3.3704
0.4900	-7.8703	3.3714
0.4910	-7.8449	3.3724
0.4920	-7.8195	3.3733
0.4930	-7.7941	3.3742
0.4940	-7.7687	3.3752
0.4950	-7.7433	3.3764
0.4960	-7.7179	3.3778
0.4970	-7.6925	3.3794
0.4980	-7.6671	3.3811
0.4990	-7.6417	3.3829
0.5000	-7.6163	3.3847
0.5010	-7.5909	3.3864
0.5020	-7.5655	3.3880
0.5030	-7.5401	3.3894
0.5040	-7.5147	3.3907
0.5050	-7.4893	3.3918
0.5060	-7.4639	3.3930
0.5070	-7.4385	3.3941
0.5080	-7.4131	3.3952
0.5090	-7.3877	3.3962
0.5100	-7.3623	3.3972
0.5110	-7.3369	3.3981
0.5120	-7.3115	3.3990
0.5130	-7.2861	3.3997
0.5140	-7.2607	3.4001
0.5150	-7.2353	3.4001
0.5160	-7.2099	3.3998
0.5170	-7.1845	3.3993
0.5180	-7.1591	3.3986
0.5190	-7.1337	3.3978
0.5200	-7.1083	3.3968
0.5210	-7.0829	3.3957
0.5220	-7.0575	3.3948
0.5230	-7.0321	3.3941
0.5240	-7.0067	3.3939
0.5250	-6.9813	3.3940
0.5260	-6.9559	3.3940
0.5270	-6.9305	3.3936
0.5280	-6.9051	3.3928
0.5290	-6.8797	3.3917
0.5300	-6.8543	3.3903
0.5310	-6.8289	3.3886
0.5320	-6.8035	3.3869
0.5330	-6.7781	3.3850
0.5340	-6.7527	3.3831
0.5350	-6.7273	3.3814
0.5360	-6.7019	3.3797
0.5370	-6.6765	3.3779
0.5380	-6.6511	3.3760
0.5390	-6.6257	3.3741
0.5400	-6.6003	3.3723
0.5410	-6.5748	3.3707
0.5420	-6.5494	3.3695
0.5430	-6.5240	3.3684
0.5440	-6.4986	3.3675
0.5450	-6.4732	3.3664
0.5460	-6.4478	3.3651
0.5470	-6.4224	3.3639
0.5480	-6.3970	3.3627
0.5490	-6.3716	3.3617
0.5500	-6.3462	3.3608
0.5510	-6.3208	3.3601
0.5520	-6.2954	3.3594
0.5530	-6.2700	3.3587
0.5540	-6.2446	3.3581
0.5550	-6.2192	3.3577
0.5560	-6.1938	3.3576
0.5570	-6.1684	3.3579
0.5580	-6.1430	3.3585
0.5590	-6.1176	3.3596
0.5600	-6.0921	3.3608
0.5610	-6.0667	3.3622
0.5620	-6.0413	3.3635
0.5630	-6.0159	3.3649
0.5640	-5.9905	3.3664
0.5650	-5.9651	3.3681
0.5660	-5.9397	3.3702
0.5670	-5.9143	3.3726
0.5680	-5.8889	3.3753
0.5690	-5.8635	3.3781
0.5700	-5.8381	3.3808
0.5710	-5.8127	3.3834
0.5720	-5.7873	3.3859
0.5730	-5.7619	3.3884
0.5740	-5.7365	3.3909
0.5750	-5.7111	3.3933
0.5760	-5.6857	3.3958
0.5770	-5.6603	3.3985
0.5780	-5.6349	3.4014
0.5790	-5.6095	3.4045
0.5800	-5.5841	3.4075
0.5810	-5.5587	3.4105
0.5820	-5.5333	3.4133
0.5830	-5.5079	3.4159
0.5840	-5.4825	3.4183
0.5850	-5.4571	3.4207
0.5860	-5.4317	3.4231
0.5870	-5.4063	3.4255
0.5880	-5.3809	3.4278
0.5890	-5.3555	3.4299
0.5900	-5.3301	3.4316
0.5910	-5.3047	3.4330
0.5920	-5.2793	3.4340
0.5930	-5.2539	3.4348
0.5940	-5.2285	3.4355
0.5950	-5.2032	3.4363
0.5960	-5.1778	3.4372
0.5970	-5.1524	3.4380
0.5980	-5.1270	3.4385
0.5990	-5.1016	3.4387
0.6000	-5.0762	3.4384
0.6010	-5.0508	3.4378
0.6020	-5.0254	3.4369
0.6030	-5.0000	3.4356
0.6040	-4.9746	3.4342
0.6050	-4.9492	3.4326
0.6060	-4.9238	3.4308
0.6070	-4.8984	3.4287
0.6080	-4.8730	3.4264
0.6090	-4.8476	3.4238
0.6100	-4.8222	3.4209
0.6110	-4.7968	3.4176
0.6120	-4.7714	3.4141
0.6130	-4.7460	3.4106
0.6140	-4.7206	3.4071
0.6150	-4.6952	3.4037
0.6160	-4.6698	3.4002
0.6170	-4.6444	3.3966
0.6180	-4.6191	3.3928
0.6190	-4.5937	3.3888
0.6200	-4.5683	3.3846
0.6210	-4.5429	3.3803
0.6220	-4.5175	3.3759
0.6230	-4.4921	3.3715
0.6240	-4.4667	3.3673
0.6250	-4.4413	3.3631
0.6260	-4.4159	3.3588
0.6270	-4.3905	3.3543
0.6280	-4.3651	3.3497
0.6290	-4.3397	3.3452
0.6300	-4.3143	3.3410
0.6310	-4.2889	3.3372
0.6320	-4.2635	3.3337
0.6330	-4.2381	3.3302
0.6340	-4.2127	3.3266
0.6350	-4.1873	3.3230
0.6360	-4.1619	3.3192
0.6370	-4.1365	3.3154
0.6380	-4.1112	3.3117
0.6390	-4.0858	3.3081
0.6400	-4.0604	3.3047
0.6410	-4.0350	3.3015
0.6420	-4.0096	3.2985
0.6430	-3.9842	3.2957
0.6440	-3.9588	3.2931
0.6450	-3.9334	3.2908
0.6460	-3.9080	3.2887
0.6470	-3.8826	3.2867
0.6480	-3.8572	3.2849
0.6490	-3.8318	3.2831
0.6500	-3.8064	3.2814
0.6510	-3.7810	3.2799
0.6520	-3.7556	3.2783
0.6530	-3.7302	3.2768
0.6540	-3.7048	3.2751
0.6550	-3.6794	3.2735
0.6560	-3.6540	3.2719
0.6570	-3.6286	3.2705
0.6580	-3.6032	3.2692
0.6590	-3.5778	3.2680
0.6600	-3.5524	3.2668
0.6610	-3.5270	3.2655
0.6620	-3.5016	3.2645
0.6630	-3.4762	3.2638
0.6640	-3.4508	3.2633
0.6650	-3.4254	3.2629
0.6660	-3.4000	3.2626
0.6670	-3.3746	3.2623
0.6680	-3.3492	3.2619
0.6690	-3.3238	3.2615
0.6700	-3.2984	3.2611
0.6710	-3.2730	3.2608
0.6720	-3.2476	3.2606
0.6730	-3.2222	3.2604
0.6740	-3.1968	3.2602
0.6750	-3.1714	3.2598
0.6760	-3.1460	3.2591
0.6770	-3.1206	3.2578
0.6780	-3.0952	3.2562
0.6790	-3.0698	3.2544
0.6800	-3.0444	3.2526
0.6810	-3.0190	3.2509
0.6820	-2.9936	3.2495
0.6830	-2.9682	3.2488
0.6840	-2.9428	3.2502
0.6850	-2.9174	3.2557
0.6860	-2.8920	3.2681
0.6870	-2.8666	3.2902
0.6880	-2.8412	3.3249
0.6890	-2.8158	3.3743
0.6900	-2.7904	3.4398
0.6910	-2.7650	3.5224
0.6920	-2.7395	3.6227
0.6930	-2.7141	3.7411
0.6940	-2.6887	3.8780
0.6950	-2.6633	4.0347
0.6960	-2.6379	4.2128
0.6970	-2.6125	4.4135
0.6980	-2.5871	4.6372
0.6990	-2.5617	4.8819
0.7000	-2.5363	5.1443
0.7010	-2.5109	5.4210
0.7020	-2.4855	5.7102
0.7030	-2.4601	6.0113
0.7040	-2.4347	6.3239
0.7050	-2.4093	6.6473
0.7060	-2.3839	6.9807
0.7070	-2.3585	7.3232
0.7080	-2.3331	7.6738
0.7090	-2.3077	8.0317
0.7100	-2.2823	8.3959
0.7110	-2.2569	8.7649
0.7120	-2.2315	9.1368
0.7130	-2.2061	9.5094
0.7140	-2.1807	9.8816
0.7150	-2.1553	10.2526
0.7160	-2.1299	10.6229
0.7170	-2.1045	10.9930
0.7180	-2.0791	11.3636
0.7190	-2.0537	11.7351
0.7200	-2.0283	12.1075
0.7210	-2.0029	12.4792
0.7220	-1.9775	12.8482
0.7230	-1.9521	13.2128
0.7240	-1.9267	13.5728
0.7250	-1.9013	13.9288
0.7260	-1.8759	14.2822
0.7270	-1.8505	14.6340
0.7280	-1.8251	14.9850
0.7290	-1.7997	15.3348
0.7300	-1.7743	15.6827
0.7310	-1.7489	16.0278
0.7320	-1.7235	16.3699
0.7330	-1.6981	16.7094
0.7340	-1.6727	17.0467
0.7350	-1.6473	17.3821
0.7360	-1.6219	17.7149
0.7370	-1.5965	18.0430
0.7380	-1.5711	18.3647
0.7390	-1.5457	18.6793
0.7400	-1.5203	18.9875
0.7410	-1.4949	19.2910
0.7420	-1.4695	19.5913
0.7430	-1.4441	19.8893
0.7440	-1.4187	20.1848
0.7450	-1.3933	20.4771
0.7460	-1.3679	20.7656
0.7470	-1.3425	21.0504
0.7480	-1.3171	21.3320
0.7490	-1.2917	21.6117
0.7500	-1.2663	21.8900
0.7510	-1.2409	22.1670
0.7520	-1.2155	22.4423
0.7530	-1.1901	22.7154
0.7540	-1.1646	22.9858
0.7550	-1.1392	23.2530
0.7560	-1.1138	23.5157
0.7570	-1.0884	23.7725
0.7580	-1.0630	24.0236
0.7590	-1.0376	24.2705
0.7600	-1.0122	24.5155
0.7610	-0.9868	24.7607
0.7620	-0.9614	25.0075
0.7630	-0.9360	25.2569
0.7640	-0.9106	25.5094
0.7650	-0.8852	25.7651
0.7660	-0.8598	26.0241
0.7670	-0.8344	26.2868
0.7680	-0.8090	26.5534
0.7690	-0.7836	26.8237
0.7700	-0.7582	27.0975
0.7710	-0.7328	27.3748
0.7720	-0.7074	27.6552
0.7730	-0.6820	27.9380
0.7740	-0.6566	28.2225
0.7750	-0.6312	28.5083
0.7760	-0.6058	28.7940
0.7770	-0.5804	29.0744
0.7780	-0.5550	29.3412
0.7790	-0.5296	29.5883
0.7800	-0.5042	29.8137
0.7810	-0.4788	30.0193
0.7820	-0.4534	30.2082
0.7830	-0.4280	30.3841
0.7840	-0.4026	30.5503
0.7850	-0.3772	30.7090
0.7860	-0.3518	30.8618
0.7870	-0.3264	31.0094
0.7880	-0.3010	31.1520
0.7890	-0.2756	31.2891
0.7900	-0.2502	31.4204
0.7910	-0.2248	31.5466
0.7920	-0.1994	31.6686
0.7930	-0.1740	31.7877
0.7940	-0.1486	31.9050
0.7950	-0.1232	32.0211
0.7960	-0.0978	32.1339
0.7970	-0.0724	32.2372
0.7980	-0.0470	32.3235
0.7990	-0.0216	32.3839
0.8000	0.0038	32.4058
0.8010	0.0292	32.3774
0.8020	0.0546	32.2930
0.8030	0.0800	32.1528
0.8040	0.1054	31.9601
0.8050	0.1308	31.7196
0.8060	0.1562	31.4359
0.8070	0.1816	31.1130
0.8080	0.2070	30.7550
0.8090	0.2324	30.3656
0.8100	0.2578	29.9481
0.8110	0.2832	29.5059
0.8120	0.3086	29.0419
0.8130	0.3340	28.5588
0.8140	0.3594	28.0587
0.8150	0.3848	27.5438
0.8160	0.4102	27.0164
0.8170	0.4356	26.4790
0.8180	0.4610	25.9341
0.8190	0.4864	25.3841
0.8200	0.5118	24.8312
0.8210	0.5372	24.2773
0.8220	0.5626	23.7241
0.8230	0.5880	23.1734
0.8240	0.6134	22.6267
0.8250	0.6388	22.0856
0.8260	0.6642	21.5513
0.8270	0.6896	21.0244
0.8280	0.7150	20.5050
0.8290	0.7404	19.9929
0.8300	0.7658	19.4887
0.8310	0.7912	18.9928
0.8320	0.8166	18.5061
0.8330	0.8421	18.0290
0.8340	0.8675	17.5615
0.8350	0.8929	17.1035
0.8360	0.9183	16.6552
0.8370	0.9437	16.2167
0.8380	0.9691	15.7883
0.8390	0.9945	15.3703
0.8400	1.0199	14.9628
0.8410	1.0453	14.5660
0.8420	1.0707	14.1802
0.8430	1.0961	13.8054
0.8440	1.1215	13.4418
0.8450	1.1469	13.0893
0.8460	1.1723	12.7476
0.8470	1.1977	12.4168
0.8480	1.2231	12.0968
0.8490	1.2485	11.7879
0.8500	1.2739	11.4906
0.8510	1.2993	11.2049
0.8520	1.3247	10.9312
0.8530	1.3501	10.6694
0.8540	1.3755	10.4195
0.8550	1.4009	10.1815
0.8560	1.4263	9.9550
0.8570	1.4517	9.7398
0.8580	1.4771	9.5358
0.8590	1.5024	9.3429
0.8600	1.5278	9.1609
0.8610	1.5532	8.9897
0.8620	1.5786	8.8292
0.8630	1.6040	8.6789
0.8640	1.6294	8.5386
0.8650	1.6548	8.4078
0.8660	1.6802	8.2863
0.8670	1.7056	8.1735
0.8680	1.7310	8.0691
0.8690	1.7564	7.9728
0.8700	1.7818	7.8839
0.8710	1.8072	7.8021
0.8720	1.8326	7.7271
0.8730	1.8580	7.6585
0.8740	1.8834	7.5961
0.8750	1.9088	7.5395
0.8760	1.9342	7.4882
0.8770	1.9596	7.4421
0.8780	1.9850	7.4006
0.8790	2.0104	7.3635
0.8800	2.0358	7.3308
0.8810	2.0612	7.3023
0.8820	2.0866	7.2779
0.8830	2.1120	7.2572
0.8840	2.1374	7.2399
0.8850	2.1628	7.2258
0.8860	2.1882	7.2145
0.8870	2.2136	7.2058
0.8880	2.2390	7.1997
0.8890	2.2644	7.1959
0.8900	2.2898	7.1943
0.8910	2.3152	7.1946
0.8920	2.3406	7.1966
0.8930	2.3660	7.2000
0.8940	2.3914	7.2047
0.8950	2.4168	7.2105
0.8960	2.4422	7.2174
0.8970	2.4676	7.2253
0.8980	2.4930	7.2341
0.8990	2.5184	7.2435
0.9000	2.5438	7.2533
0.9010	2.5692	7.2634
0.9020	2.5946	7.2736
0.9030	2.6200	7.2840
0.9040	2.6454	7.2944
0.9050	2.6708	7.3047
0.9060	2.6962	7.3145
0.9070	2.7216	7.3237
0.9080	2.7470	7.3323
0.9090	2.7724	7.3402
0.9100	2.7978	7.3475
0.9110	2.8232	7.3542
0.9120	2.8486	7.3603
0.9130	2.8740	7.3657
0.9140	2.8994	7.3705
0.9150	2.9248	7.3750
0.9160	2.9502	7.3789
0.9170	2.9756	7.3824
0.9180	3.0010	7.3850
0.9190	3.0264	7.3868
0.9200	3.0518	7.3877
0.9210	3.0772	7.3875
0.9220	3.1026	7.3864
0.9230	3.1280	7.3845
0.9240	3.1534	7.3820
0.9250	3.1788	7.3789
0.9260	3.2042	7.3752
0.9270	3.2296	7.3708
0.9280	3.2550	7.3655
0.9290	3.2804	7.3594
0.9300	3.3058	7.3523
0.9310	3.3312	7.3446
0.9320	3.3566	7.3363
0.9330	3.3820	7.3275
0.9340	3.4074	7.3178
0.9350	3.4328	7.3072
0.9360	3.4582	7.2956
0.9370	3.4836	7.2829
0.9380	3.5090	7.2694
0.9390	3.5344	7.2550
0.9400	3.5598	7.2399
0.9410	3.5852	7.2241
0.9420	3.6106	7.2079
0.9430	3.6360	7.1912
0.9440	3.6614	7.1743
0.9450	3.6868	7.1575
0.9460	3.7122	7.1407
0.9470	3.7376	7.1240
0.9480	3.7630	7.1074
0.9490	3.7884	7.0907
0.9500	3.8138	7.0738
0.9510	3.8392	7.0571
0.9520	3.8646	7.0405
0.9530	3.8900	7.0243
0.9540	3.9154	7.0083
0.9550	3.9408	6.9924
0.9560	3.9662	6.9766
0.9570	3.9916	6.9607
0.9580	4.0170	6.9450
0.9590	4.0424	6.9294
0.9600	4.0678	6.9140
0.9610	4.0932	6.8987
0.9620	4.1186	6.8837
0.9630	4.1440	6.8690
0.9640	4.1694	6.8547
0.9650	4.1948	6.8409
0.9660	4.2202	6.8274
0.9670	4.2456	6.8142
0.9680	4.2710	6.8014
0.9690	4.2964	6.7889
0.9700	4.3218	6.7766
0.9710	4.3472	6.7646
0.9720	4.3726	6.7532
0.9730	4.3980	6.7423
0.9740	4.4234	6.7320
0.9750	4.4488	6.7222
0.9760	4.4742	6.7127
0.9770	4.4996	6.7035
0.9780	4.5250	6.6946
0.9790	4.5504	6.6857
0.9800	4.5758	6.6768
0.9810	4.6012	6.6678
0.9820	4.6266	6.6579
0.9830	4.6519	6.6463
0.9840	4.6773	6.6321
0.9850	4.7025	6.6143
0.9860	4.7277	6.5928
0.9870	4.7528	6.5685
0.9880	4.7777	6.5427
0.9890	4.8025	6.5168
0.9900	4.8271	6.4917
0.9910	4.8514	6.4678
0.9920	4.8755	6.4450
0.9930	4.8993	6.4229
0.9940	4.9227	6.4013
0.9950	4.9458	6.3803
0.9960	4.9684	6.3599
0.9970	4.9907	6.3403
0.9980	5.0124	6.3214
0.9990	5.0337	6.3034
