# Supplementary material for: A novel rind puncture technique to measure rind thickness and diameter in plant stalks
Source: Plant Methods. 2020 Apr 1;16:44. doi: 10.1186/s13007-020-00587-4 (PMC7110687; doi:10.1186/s13007-020-00587-4)
Supplement: Supplementary file 3 — Additional file 3: Matlab algorithm for determining rind thickness and diameter. This is a matlab file that is used to analyze force displacement data from puncture test and determine the samples rind thickness and diameter. [file 13007_2020_587_MOESM3_ESM.m]

%% Before starting this routine

    % You must use matlab version 2016b or later or the file won't run. You
    % will also need to have access to the statistics package in matlab
    
    % This file of code must be placed in a folder along with two folders
    % called "Data" and "Graphs". All of the raw data files (.csv is 
    % recommedned) to be analyzed should be placed in the "Data" Directory. 
    
    % The following list shows where users are expected to input paths 
    % or unique values according to user needs.
    
        %Line 53 - Modify C2000 to a larger value if you have more than
            %2000 measuments in your raw data files
        %Lines 91-99 - Threshold values to be set by user
        %Line 201 - Parent folder path
    
    % This code will run its analysis of all the raw data files in "Data"
    % simultaneously. The graphical output will be sent to the "Graphs" 
    % folder, while the matlab vectors named "diameter" and "rnd_thickness"
    % will contain the the values of diameter and rind thickness for all 
    % the raw data files.
    

%% OPEN RAW DATA FILES AND COMPUTE KEY MEASURMENTS FROM EACH GRAPH
    
    %Clear workspace
        clear all
        close all

    %Save all names of raw data files
    global starting_folder;
        starting_folder = cd();  %save the file path to the current folder as "starting_folder"
        dinfo = dir('Data');   %look in the 'Data' folder to get all of the file names

    cd('Data') %browse to 'Data' folder
   
    %analyze each test file
    for i = 3:length(dinfo(:,1)) % Start at three because first two entries are an artifact of using the dir command 

    %convert file name to set number stalk number and internode number   
    fileName{i} = dinfo(i).name;
    name1=split(fileName(i),"_");
    stalk(i) = str2num(name1{1});
    name2=split(name1(2),".");
    internode(i) = str2num(name2{1});

    %Run the fucntion 'process data' to analyze each raw data file and return key
    %measurments from each graph to the Table 'T'. The function
    %definition is provided at the end of this file. Note if using a
    %matlabl version prior to 2016b the funciton definition must be in
    %a seperate file.
    if exist(fileName{i}, 'file')==2                        %only open the file if it exists
        forceDispData = xlsread(fileName{i},'A3:C2000');    %read data from cell A8 to C2000 and store in 'forceDispData'
                   
    %call function to analyse test_data
    [diameter(i), rnd_thickness(i), peaks_magnitude2(i),...
     peaks_prom2(i), peaks_magnitude1(i)]...
     =process_data(forceDispData,i,fileName(i));
     end
     cd(starting_folder);
     cd('Data');
     clear('forceDispData')
     end
                    
    cd(starting_folder);            
         
    clear('num', 'num2', 'num3', 'num4','i','j','dinfo','folder_names','starting_folder','test_data','test_names')

    T=table(stalk(:),internode(:),diameter(:),rnd_thickness(:));    
    T([1,2],:)=[];
    T.Properties.VariableNames = {'stalk','internode','puncture_Diameter','puncture_Rind_Thickness'};
    T.Properties.VariableUnits = {'NA','NA','mm','mm'};
    
    
    
%============================================================================================================================================
% Fuction Definition
%============================================================================================================================================ 
%Pass a three column matrix into the function.  first column = time, second
%column = extension(mm), third column = load (N).  The function calls this
%matrix the variable 'num'.  The word "index" used below referes to the 
%index location within this matrix of load and extension data.

function [diameter, rnd_thickness,... 
          peaks_magnitude2, prom2, peaks_magnitude1] = ...
          process_data(dataArray,ii,name)
global starting_folder;

%initialize function outputs to NaN in case function terminates before
%values are assigned
         [diameter, rnd_thickness,... 
          peaks_magnitude2, prom2, peaks_magnitude1...
         ] = deal(NaN);
 
%set variables used to determine key points in force-disp graphs 
            maxExtension = 4;            %maximum extension before probe probe returns to starting point
            contactDerivative = 0.5;     %derivative of load data used to find first contact with stalk
            contactForce = 1;            %force threshold in Newtons used to find first contact with stalk
            exitDerivative = - 0.1;      %derivative of load data used to find probe exit (should be negative)
            midDerivative = 0.075;       %derivative used to find exit of first rind and entry of second rind
            midOffset = 65;              %used to tell the algorithim to start certain counting procedures at a distance from the center of the stalk
            minPeakProminence = 5;       %minimum peak prominence used to find rind tissue
            minPeakHeight = 10;          %minimum force (N) to be considered rind tissue
            rind_threshold=35;           %change this variable to alter the point selected for calculating rind thickness
            ticker=0;                    %Used to find rind thickness line 174, do not change
            check=0;                     %Used to find rind thickness line 173, do not change

%Trim data (eliminate data collected while probe returning to starting position)
            %find where data is greater than an extension of 'maxExtension' and delete the rest    
            maxExtensionIndex = find(dataArray(:,2) > maxExtension, 1);     %index location max_extension
            dataArray(maxExtensionIndex:length(dataArray),:)=[];            %eliminate data from the probe returning
            
            %find index of zero extension (this is the location of the backside of the
            %stalk, i.e., the side of stalk resting against the flat horizontal plate during puncture tests)
            zero_extension_index = find(dataArray(:,2) > 0, 1); 
                
%Find stalk Diameter 
            %find first contact using derivatives   
            diameterIndex_1 = find(diff(dataArray(:,3))>contactDerivative,1,'first')-3;     %find first data point with derivative greater than 'contactDerivative'
            diameter_1 = -(dataArray(diameterIndex_1,2));                                   %'diameter' of stalk = distance from first contanct to zero extension
            %find first contact using force threshold
            diameterIndex_2 = find(dataArray(:,3)>contactForce,1,'first')-3;    %find first data point with force greater than 'contactForce'
            diameter_2 = -(dataArray(diameterIndex_2,2));                       %'diameter' of stalk = distance from first contanct to zero extension
            %Compare diameter measurments
            diameterIndex = min([diameterIndex_1,diameterIndex_2]);
            diameter = max([diameter_1,diameter_2]);
            %error Checking
            if diameter < 5 || diameterIndex < 5
                diameter = NaN;
               return                
            end
            
%Find the two peaks with the highest prominence
            [peaks_magnitude,peaks_index,~,peaks_prom] = findpeaks(dataArray(:,3),'MinPeakHeight', minPeakHeight,'MinPeakProminence',minPeakProminence);
            A=[peaks_magnitude,peaks_index,peaks_prom];
            
            %error Checking
            size(A);
            if ans(1)<2
                [peaks_magnitude, peaks_index,peaks_prom]=deal(NaN);
                return
            end 
            
            [~,I] = sort(A(:,3),'descend'); % sort by prominence and return indices 
            B = A(I,:);                     % use column indicies to sort all columns of A
            B = B(1:2,:);                   % Keep two most prominent peaks
            [~,I] = sort(B(:,2));           % Sort B by 'peaks_index' first peak to appear in data appears first in B
            C = B(I,:);                     % use column indices to sort other data in B

%save index location, magnitude and prominence of peaks
            peaks_magnitude1 = C(1,1);
            peaks_magnitude2 = C(2,1);  
            peaks_index = C(:,2);
            prom2 = C(2,3);
            

%Find point where probe exits stalk using derivatives marching forwards from second peak
            exit_index = peaks_index(2) + midOffset + find( diff( dataArray(peaks_index(2)+midOffset:end,3) ) > exitDerivative, 1, 'first');
        
%error checking  
            if isempty(exit_index) 
              return
            end

%Find midpoint of stalk
            midPointIndex = round(mean([diameterIndex,zero_extension_index]));

%Find trough of first peak marching forwards from first peak
            %error checking
            if   isempty(find( diff( dataArray( peaks_index(1)+midOffset:peaks_index(2),3) ) > (-midDerivative), 1, 'first'))
                return
            end
            
            trough_index(1) = peaks_index(1) + midOffset + find( diff( dataArray( peaks_index(1)+midOffset:peaks_index(2),3) ) > (-midDerivative), 1, 'first');

%Find trough of second peak marching backwards from second peak
         %%%%%%%%%%%%%%%%%%%%%%%%%%%%%%%%%%%%%%%%%%%%%%%%%%%%%%%%%%%%%%%%%%%%%%%
        
         Force2ndDifferential=diff(transpose(polyder(dataArray(:,3))));    %Second derivitive of force to increase sensitivity to slope varaiations
         ticker=round(length(Force2ndDifferential)/2);                     
         check=Force2ndDifferential(ticker+1);

    while  check < rind_threshold                                          %Compares diffences in sequential data points in the second differential
   
         ticker=ticker+1                                                       
         check=Force2ndDifferential(ticker);                               
            
    end

        trough_index(2)=ticker;                                            %when consequtive data points show a change greater than the defined threshhold, the loop returns that location in the data set
       
              

%The code below controls the graphical output of this alogrithm for each raw data file.            
            split(name,'.');
            name=name(1);
            plot(dataArray(:,2),dataArray(:,3), 'Linewidth', 3)
            title(name)
            hold on 
            set(gcf, 'Position', [500, 500, 600, 300])
            plot(dataArray(diameterIndex,2),dataArray(diameterIndex,3),'b*')
            plot(dataArray(peaks_index(1),2),dataArray(peaks_index(1),3),'r*')
            plot(dataArray(peaks_index(2),2),dataArray(peaks_index(2),3),'r*')
            plot(dataArray(exit_index,2),dataArray(exit_index,3),'b*')
            plot(dataArray(midPointIndex,2),dataArray(midPointIndex,3),'k*')
            plot(dataArray(zero_extension_index,2),dataArray(zero_extension_index,3),'k*')
            plot(dataArray(trough_index(1),2),dataArray(trough_index(1),3),'b+')
            plot(dataArray(trough_index(2),2),dataArray(trough_index(2),3),'b+')
            hold off
            cd(starting_folder)
            cd('Graphs')
            %The path to the "Graphs" folder goes on the line below
            cd('C:\###########Path Here##########\Graphs'); 
            print(strcat(name{1},'.png'),'-dpng')

 
              
           

 end 
